# Supplementary material for: Single-cell resolution spatial transcriptomic signature of the retrosplenial cortex during memory consolidation
Source: Mol Psychiatry. 2025 Nov 4;31(4):1845–56. doi: 10.1038/s41380-025-03331-3 (PMC12645481; doi:10.1038/s41380-025-03331-3)
Supplement: Supplementary file 2 — Supplementary Table 1 [file 41380_2025_3331_MOESM2_ESM.csv]

	p_val	avg_log2FC	pct.1	pct.2	p_val_adj
Egr1	7.04355784619117e-156	1.87403229526972	0.947	0.675	1.02469679546389e-151
Fos	3.51882542306879e-76	2.479100179281	0.51	0.135	5.11918722548048e-72
Sgk1	4.3975600183709e-70	2.16485876651966	0.731	0.465	6.39757031472598e-66
Egr4	5.02675225685016e-57	1.9061426028181	0.524	0.199	7.31291918326562e-53
Hspa5	2.59489542626717e-43	0.600859114116611	0.95	0.884	3.77505386613348e-39
Homer1	5.11609030694827e-41	0.960035337309384	0.822	0.641	7.44288817854834e-37
Egr3	1.28173597208005e-38	1.0765450331282	0.784	0.593	1.86466949218206e-34
Nr4a1	8.46332518107952e-38	1.18968266408653	0.606	0.351	1.23124454734345e-33
Ier5	7.87644316077061e-29	0.688516687417948	0.836	0.704	1.14586495102891e-24
Per1	1.72904646691449e-28	1.1002500888044	0.565	0.349	2.5154168000672e-24
Fosb	4.42826006750047e-28	1.89559232258459	0.267	0.08	6.44223274619969e-24
Tsc22d3	1.14157124080472e-24	0.62926234762817	0.819	0.662	1.6607578411227e-20
Dnajb5	2.45210736372577e-23	0.885594856023552	0.583	0.384	3.56732579274825e-19
Arc	2.96928660899003e-23	0.972008791652616	0.53	0.336	4.31971815875869e-19
Bhlhe40	6.04799984741612e-22	0.885798377647118	0.637	0.474	8.79863017802096e-18
Manf	3.46223438837001e-21	0.552542849050521	0.806	0.663	5.0368585882007e-17
Hspa1b	6.23657929373058e-21	1.57434651432186	0.287	0.121	9.07297555651925e-17
Dnajb1	8.53275681487673e-21	0.74441040337351	0.658	0.498	1.24134546142827e-16
Bsg	1.5687800874731e-20	-0.26921455729445	0.991	0.997	2.28226127125587e-16
Bc1	1.7202024153989e-20	0.473024175598018	0.876	0.755	2.50255047392232e-16
Nr4a3	1.96577167867054e-19	1.04385844289713	0.446	0.275	2.8598046381299e-15
Hsph1	3.48766165006024e-18	0.370142769516339	0.953	0.897	5.07385016850764e-14
Nr4a2	1.04886493422258e-16	1.02933807804745	0.394	0.234	1.52588870630701e-12
Arl4d	5.80941728349109e-16	1.03947285246453	0.402	0.249	8.45154026402284e-12
Ttr	2.46229215170432e-15	-0.81905121818003	0.515	0.66	3.58214262229945e-11
Rps29	7.09955695679773e-14	0.199989567879332	1	1	1.03284354607493e-09
Xbp1	8.64900841731006e-14	0.55148366034223	0.707	0.603	1.25825774455027e-09
Fosl2	9.02916871547906e-13	0.939016633174413	0.36	0.225	1.31356346472789e-08
Dnaja1	1.79448689136032e-12	0.250336049066302	0.988	0.975	2.610619529551e-08
Rpl5	2.67494241503186e-12	0.186817330392145	0.999	0.998	3.89150622538835e-08
Dio2	6.63180492339999e-12	0.903928181752657	0.363	0.233	9.64794980256231e-08
Rpl23a	7.73962257860413e-12	0.183466650259571	1	0.999	1.12596029273533e-07
Gm47283	8.05074965349871e-12	0.463206127010842	0.783	0.687	1.17122305959099e-07
Gapdh	2.92149091362566e-11	-0.116869526726273	1	1	4.25018498114261e-07
Rplp1	9.16036041245147e-11	0.126557492344046	1	1	1.33264923280344e-06
Hspa8	1.00669379071296e-10	0.108788974321546	1	1	1.46453812672922e-06
Zc3h6	1.30405600501288e-10	-1.06766810324368	0.105	0.21	1.89714067609274e-06
Cldn5	1.46841751200493e-10	-0.711454832344426	0.36	0.487	2.13625379646477e-06
Dusp14	1.5261016848152e-10	0.545005879383093	0.624	0.51	2.22017273106916e-06
Rps28	4.24822854013895e-10	0.207638579315168	1	0.999	6.18032288019415e-06
Plk2	8.21727261134554e-10	0.415082124967295	0.777	0.695	1.19544881949855e-05
Nfkbia	9.56544144012049e-10	0.790351569724046	0.335	0.22	1.39158042070873e-05
Herpud1	1.00177714332759e-09	0.392522288001582	0.664	0.536	1.45738538811298e-05
Hspa1a	1.01217154129074e-09	1.01168436210854	0.296	0.187	1.47250715826977e-05
Pdia6	1.9370266581428e-09	0.367825830963474	0.79	0.7	2.81798638226615e-05
Gfod1	2.02708565922607e-09	0.510901062292754	0.567	0.462	2.94900421704209e-05
Klf9	2.3577368136938e-09	0.311050845350646	0.856	0.795	3.43003551656175e-05
Rpl37	3.1984328437319e-09	0.131116237656197	1	1	4.65308010106117e-05
Rps21	3.20752971379607e-09	0.124379906729398	1	1	4.66631422763052e-05
Atp5e	4.41418525915733e-09	0.1247697743135	1	1	6.42175671502209e-05
mt-Nd3	4.73214980139195e-09	0.119789090655494	1	1	6.88433153106501e-05
Per2	5.53143273368257e-09	0.929439507993328	0.24	0.14	8.04712834096141e-05
Dusp6	5.57400494617432e-09	0.70477246898659	0.406	0.3	8.1090623956944e-05
Actg1	5.76751442039725e-09	-0.111855277366301	1	1	8.39057997879392e-05
Rps27	1.03333289702059e-08	0.184276641435728	0.999	0.999	0.000150329269858556
Galnt9	1.05510234095809e-08	0.381341957883375	0.76	0.673	0.000153496288562583
Rheb	1.64386175873801e-08	0.227603938926287	0.925	0.909	0.000239149008661206
Ppp1r3g	1.96290613035024e-08	0.865247713588597	0.218	0.123	0.000285563583843352
Coq10b	2.27887768314204e-08	0.653000855766434	0.412	0.304	0.000331531125343504
Dusp5	2.58897980389726e-08	0.80131311526977	0.298	0.197	0.000376644781870973
Rpl35a	2.75776944295518e-08	0.13440942306628	1	1	0.00040120029856112
Rpl41	5.45088918583861e-08	0.0944669196398422	1	1	0.000792995358755801
Atp5k	6.09959121415398e-08	0.137999775118795	1	0.999	0.000887368529835121
Rps23	7.3564350305201e-08	0.121282246867106	1	1	0.00107021416824006
Spred1	8.03491556715573e-08	0.350128995265143	0.714	0.622	0.00116891951670981
Rpl26	1.30462664606694e-07	0.113147009990006	1	1	0.00189797084469819
Psap	1.32938488048888e-07	-0.105883074267347	1	1	0.00193398912413523
Rps15	1.36801402069441e-07	0.0973528012367604	1	1	0.00199018679730623
Pcsk1	1.44332879340298e-07	0.658917457754191	0.357	0.258	0.00209975472864265
Jdp2	1.69392785579877e-07	0.558916473752253	0.446	0.351	0.00246432624461605
mt-Nd2	1.73096356620897e-07	0.0788717842686264	1	1	0.00251820579612081
Hspb1	1.74946488351402e-07	0.77464516480769	0.287	0.192	0.0025451215125362
Lrrc17	2.16919611822701e-07	0.379535658579504	0.556	0.439	0.00315574651279665
Aatk	2.2994379467761e-07	-0.329066184714417	0.761	0.817	0.00334522232496988
Rpl34	2.43427600247854e-07	0.126329248772137	1	1	0.00354138472840578
Srsf7	2.56852443233608e-07	0.345431896764479	0.682	0.589	0.00373668934416253
Ndufb1-ps	2.99930169493376e-07	0.170042523329125	0.991	0.99	0.00436338410578964
Hspe1	3.02532424637533e-07	0.195024694812309	0.977	0.953	0.00440124171362683
Sdf2l1	3.43950836230751e-07	0.670909502727491	0.302	0.205	0.00500379676548497
Bcl2l1	3.88255577315506e-07	0.408122493797482	0.609	0.527	0.00564834213878598
Sh2d3c	3.97841054943534e-07	-0.717118125113982	0.148	0.237	0.00578779166731853
Polr3e	4.44015345983415e-07	0.762261440351858	0.347	0.256	0.00645953525336672
Ivns1abp	4.62405388464873e-07	0.28431953822461	0.801	0.725	0.00672707359138698
Tmem125	4.64300947057882e-07	-0.77098059014136	0.204	0.297	0.00675465017779807
Ube2m	4.91143935916657e-07	-0.238161920320445	0.896	0.898	0.00714516197971553
Slc1a2	5.56186512377467e-07	-0.124009889318744	1	1	0.00809140138206739
Dbp	5.66161195613026e-07	-0.387742092042024	0.568	0.641	0.0082365130737783
Trib2	6.73803734601643e-07	0.693892966936192	0.329	0.239	0.0098024967309847
Shisa4	6.95078022826093e-07	-0.312597232551795	0.693	0.769	0.010111995076074
Irs2	7.08082855694301e-07	0.528484577538293	0.411	0.31	0.0103011893846407
Hmgcr	8.4387081702647e-07	0.376885656960682	0.574	0.476	0.0122766326461011
Rpl39	9.89179157472411e-07	0.142853452303345	1	0.998	0.0143905783829086
Rps25	1.12166044271626e-06	0.121364021859895	1	0.998	0.0163179161206362
Cdkn1a	1.38452258013729e-06	0.7080079717774	0.247	0.161	0.0201420344958374
Tipin	1.46269779828799e-06	-0.553655012492271	0.187	0.282	0.0212793275694937
P4ha1	1.65799661141121e-06	0.552609237342658	0.349	0.255	0.0241205347028103
Ahsa2	1.73940590663218e-06	0.485138547612706	0.372	0.271	0.025304877129685
Slc2a1	1.78948308770061e-06	0.407300580102635	0.581	0.489	0.0260333999598684
Pdp1	1.8225766722082e-06	0.413962194967248	0.632	0.555	0.0265148454272849
Micos10	1.89181485558746e-06	0.1463957404166	0.995	0.993	0.0275221225190863
Fmnl1	2.67628110428616e-06	0.383791700294768	0.546	0.454	0.038934537505155
Srsf5	2.7553162151208e-06	-0.232415116684903	0.777	0.829	0.0400843402975774
1500004A13Rik	3.0306050757918e-06	-0.381299809098886	0.474	0.566	0.044089242642619
Cacybp	3.19083685411498e-06	0.252350144600196	0.819	0.75	0.0464202945536648
Ndufa4	3.30287296627148e-06	0.117860678294631	1	1	0.0480501959133175
Neat1	3.79258682964213e-06	-0.539561893015619	0.358	0.452	0.0551745531976336
Pdia3	3.91516109146289e-06	0.304187625660222	0.784	0.71	0.0569577635586022
Ndrg2	4.11423299531752e-06	-0.155276034455739	0.994	0.992	0.0598538616158793
Rpl37a	5.18368986416439e-06	0.106055541809599	1	1	0.0754123201438636
Camk2b	5.23114921836971e-06	-0.213386332060289	0.898	0.918	0.0761027588288425
Plppr3	5.32661311964859e-06	-0.632779150361278	0.183	0.266	0.0774915676646477
Snhg20	5.41720131929345e-06	-0.354491705508571	0.49	0.582	0.0788094447930812
Omg	5.78225206457286e-06	-0.226886358734108	0.786	0.859	0.0841202030354059
Rpl38	5.97091593316147e-06	0.0942910449451677	1	1	0.0868648849956331
Metrnl	6.42190885963245e-06	0.610682841569379	0.234	0.153	0.0934259300899329
Susd4	6.82437581413117e-06	-0.369837914797198	0.464	0.55	0.0992810193439803
Sem1	7.2959346734574e-06	0.178703869048002	0.97	0.941	0.106141257629458
Hivep3	8.10031560650732e-06	0.438329726193858	0.437	0.349	0.117843391443468
Zswim6	8.54266328440633e-06	0.710544207486355	0.256	0.179	0.124278665461543
Rps14	8.7489073908925e-06	0.102264673133893	1	1	0.127279104722704
Eef1a1	8.7635918392566e-06	-0.10053044802714	1	1	0.127492734077505
Rpl4	9.36469273862474e-06	0.103213203613428	1	1	0.136237549961513
Thtpa	1.00416587705556e-05	-0.50339140436535	0.225	0.313	0.146086051794043
Skil	1.01698300219998e-05	0.444030726804923	0.438	0.346	0.147950687160053
Kif1a	1.04411120014727e-05	-0.149946814610124	0.947	0.973	0.151897297397425
Cd81	1.1028368193907e-05	-0.232378369953686	0.966	0.975	0.160440700484959
Arfgap1	1.18188475281032e-05	-0.430451139990404	0.441	0.517	0.171940593838846
Pop5	1.39432794662651e-05	0.238045685647933	0.861	0.819	0.202846829675224
H1f0	1.45438410695058e-05	-0.305392100066329	0.587	0.67	0.211583799879171
AC149090.1	1.54186819460369e-05	-0.326217124966254	0.654	0.71	0.224310984950945
Slc38a2	1.57504043796552e-05	0.265702596821864	0.743	0.674	0.229136882915224
Opalin	1.68163404594882e-05	-0.489568307583783	0.538	0.622	0.244644121004635
Uqcrh	1.70656731209349e-05	0.108544828464166	1	1	0.248271412563361
Atp5mpl	1.71974895611776e-05	0.119510375291034	0.997	1	0.250189078136012
Bdnf	1.72660751459244e-05	0.590073387400977	0.35	0.27	0.251186861222909
Cbfa2t3	1.7322750767088e-05	0.682694086484768	0.238	0.163	0.252011378159596
Adipor2	1.78831989122119e-05	0.54702394862232	0.37	0.29	0.260164777774858
Fndc10	1.79264185932278e-05	-0.480782746915699	0.279	0.365	0.260793537694279
Kctd2	1.86201485184452e-05	-0.297259389766033	0.521	0.615	0.270885920646341
Rbm3	1.9730365646745e-05	-0.215607365269858	0.734	0.792	0.287037359428847
Sgsm1	1.97670836644026e-05	0.431220134689686	0.503	0.429	0.287571533149729
Srebf1	2.01103418824364e-05	-0.512981229208496	0.285	0.372	0.292565253705685
Dynll1	2.05401396781837e-05	0.119867206585655	1	1	0.298817952038217
Dtx3	2.17976952580178e-05	-0.261505437237935	0.694	0.742	0.317112870613642
Fbll1	2.31841452267773e-05	-0.323758539253304	0.406	0.501	0.337282944759156
Minar2	2.33474692065855e-05	-0.471916806611665	0.269	0.353	0.339658982017407
Sec61g	2.45792021458363e-05	0.166002391184358	0.974	0.945	0.357578232817627
Klf15	2.46943158555428e-05	0.613942979368049	0.33	0.254	0.359252907066437
Hmgn2	2.58337550406473e-05	-0.343529092103685	0.448	0.539	0.375829468331337
Aplp1	2.61774562946482e-05	-0.165535501735758	0.999	1	0.380829634174543
Nab2	2.83228217715879e-05	0.472010055677214	0.335	0.252	0.41204041113306
Tatdn1	2.91147472468924e-05	0.335206322038712	0.493	0.403	0.42356134294779
Igsf8	3.02898990845123e-05	-0.198614987239888	0.837	0.86	0.440657451881485
Vgf	3.11404267011685e-05	0.245676910944188	0.845	0.795	0.4530309276486
Tecr	3.20679683333421e-05	-0.122256443841006	0.988	0.993	0.46652480331346
Rps15a	3.20811061556011e-05	0.113029009812154	1	1	0.466715932351685
Cfl1	3.31577666328532e-05	-0.0847470933869277	1	1	0.482379188974748
Rpl31	3.56647173864251e-05	0.0917888008371062	1	0.999	0.518850308537712
Hsp90aa1	3.61879239534398e-05	0.10061152056924	1	1	0.526461917674643
Rcc1l	3.71409033350221e-05	-0.594588644858028	0.142	0.213	0.540325861717901
Ankrd28	3.73982291184878e-05	-0.424369438010433	0.295	0.382	0.544069437215761
Rpl27a	3.80240764250361e-05	0.0880247110132117	1	1	0.553174263831425
Atp5j2	3.97648909993486e-05	0.0972597835250855	1	1	0.578499634258523
Gm3764	4.16265722792937e-05	-0.332324360514061	0.401	0.49	0.605583373519165
Atf4	4.38777744245854e-05	0.204316884559328	0.854	0.827	0.638333862328868
Syp	4.42664829729418e-05	-0.151969508809301	0.983	0.976	0.643988794290357
Zfp580	4.46184343971837e-05	-0.393108737592995	0.319	0.404	0.649108983610228
Rasgef1b	4.585519855799e-05	-0.546448278600858	0.231	0.307	0.667101428621638
Vdac1	4.60075538335987e-05	-0.159302118626484	0.955	0.954	0.669317893171194
Rgs2	4.62337890485491e-05	0.406351719862759	0.448	0.371	0.672609163078293
Hist1h1c	4.86133091006112e-05	-0.505184483569082	0.261	0.34	0.707226420795692
Uqcr10	4.88274328958474e-05	0.0873014757057193	1	0.999	0.710341493768788
Ankrd33b	5.57346365275043e-05	0.498697440170733	0.348	0.271	0.810827492202133
Plppr4	6.29484844757781e-05	0.358601672153667	0.606	0.54	0.91577455215362
Ubb	6.36347611268729e-05	-0.0744977069878141	1	1	0.925758504873747
Tpt1	6.64695817177036e-05	0.0943563500300248	1	1	0.966999474829152
Banp	6.67622481833379e-05	0.454719422831476	0.354	0.275	0.971257186571199
Junb	6.87494802632607e-05	0.53390579866425	0.296	0.222	1
Hba-a2	7.80378207915952e-05	0.865972383254423	0.505	0.428	1
Cox6c	8.03079210046181e-05	0.0705967422869058	1	1	1
Nudt18	8.03526255401208e-05	-0.348574132935997	0.448	0.519	1
Rpl22l1	8.20368833233622e-05	0.130829156487686	0.995	0.996	1
Pkm	8.45437604268381e-05	-0.0885499119770716	1	1	1
Rnf112	8.49518284230907e-05	-0.25018011422688	0.716	0.76	1
Tsc22d1	8.72563554000331e-05	0.144223663291413	0.963	0.952	1
Gm27032	8.7348658319121e-05	-0.457528277321343	0.219	0.297	1
Ubc	8.98890982226928e-05	-0.0996956165838019	0.998	0.998	1
Dact2	9.67321718981043e-05	-0.572722507933348	0.149	0.217	1
Napb	0.000105562289343892	-0.181500545602882	0.846	0.862	1
Tomm7	0.000109566841196934	0.129687359523869	0.984	0.974	1
Cox7c	0.000116849150630443	0.0744983027788004	1	1	1
Atp6v0e2	0.000116849813950805	-0.120705400663409	0.963	0.961	1
Snhg11	0.000118304100278279	-0.146019927763426	0.966	0.966	1
Apoe	0.000118764736005801	-0.0832759859622092	1	1	1
Acbd4	0.000124969105633667	-0.333324605753762	0.263	0.344	1
Nrbp2	0.000127738108303031	-0.329798281507357	0.524	0.592	1
Tfrc	0.000128637899516708	-0.341218678647224	0.401	0.479	1
Rps13	0.000129287538577948	0.089958984950151	0.999	1	1
Tusc1	0.000132561176246671	-0.548930782961154	0.145	0.211	1
Rps24	0.000137047518028457	0.0953367188533836	1	1	1
Rps19	0.000138424804698213	0.0896597506835874	1	1	1
Eif1b	0.000145230316114768	0.157681119612209	0.926	0.919	1
Sprn	0.000145928511121476	-0.266469137598896	0.628	0.68	1
Atp6v1g2	0.000146799123053224	-0.1345306572473	0.968	0.975	1
Smim20	0.000151295148067956	-0.323749587338654	0.406	0.486	1
Thra	0.000152595411885822	-0.137022140894611	0.968	0.969	1
mt-Nd4l	0.000152643768780775	0.164701921665714	0.971	0.965	1
Acaa1a	0.000154921258582196	-0.279338356928816	0.432	0.511	1
Chpf2	0.000159438427993363	-0.425195414538909	0.272	0.345	1
Ndufs3	0.000161202837498069	-0.148123405540172	0.904	0.93	1
Dapk3	0.000163543671518454	-0.286294233922883	0.353	0.443	1
Ptges3	0.000170570556824375	0.213328517984828	0.798	0.753	1
Hs3st1	0.00017207598507608	-0.401511790346136	0.264	0.34	1
Klf2	0.000173470063296475	0.576194465184089	0.222	0.157	1
Gfra4	0.000175526191296558	-0.286847221537159	0.424	0.499	1
Eno1	0.000177019929742634	-0.147766117842056	0.946	0.941	1
Arid5b	0.000177145384943772	0.464670036370539	0.346	0.272	1
Sertad1	0.000177487922093842	0.562827777590449	0.261	0.193	1
Med16	0.000180839112532146	-0.371283414227675	0.269	0.346	1
Rpl14	0.000184253639188226	0.0884688117872363	1	1	1
Egfl7	0.000189243036481911	-0.380032062935685	0.379	0.453	1
Spock2	0.000189560043140962	-0.180772198067938	0.834	0.861	1
Atp6v0c	0.000193455031402526	-0.0808384524290231	0.999	1	1
Sub1	0.000213230022043831	0.152764108805486	0.99	0.979	1
Rtn3	0.000215128969129908	-0.085399188565471	1	1	1
Meg3	0.000220062092771392	-0.152254794690856	0.969	0.974	1
Klf10	0.000226349265137338	0.556216061095062	0.265	0.198	1
Cirbp	0.000228120945378166	-0.289701080280924	0.492	0.563	1
Cops9	0.000230463487870594	0.105325916179498	0.999	0.999	1
Hcn2	0.000231052411043648	-0.209413291323288	0.794	0.849	1
Tceal3	0.00023522477756807	-0.222983930729563	0.701	0.747	1
Nptx2	0.000235961429546859	0.409652423156127	0.401	0.33	1
Cst3	0.000245325047103829	-0.0873215414386541	1	1	1
Fam214a	0.000245793094146906	-0.41468717909387	0.193	0.263	1
Cox7a2	0.000248017501764053	0.0950495988771602	1	1	1
Gatd3a	0.000257608738214441	-0.235587601680247	0.582	0.655	1
Rps12	0.000259278934953528	0.0902318248163709	0.999	1	1
Man2c1	0.000261017843733351	-0.392529225618587	0.262	0.338	1
Tra2b	0.000267027125802205	0.279917698422149	0.598	0.531	1
Gng7	0.000269954472744946	-0.3423203148696	0.297	0.378	1
Frmd6	0.000274635585931158	0.548985029637332	0.274	0.209	1
Nkx6-2	0.00028356959816502	-0.505926419836855	0.322	0.39	1
Fkbp15	0.000290679322424631	-0.558177571182966	0.142	0.203	1
Enc1	0.000292873967859013	0.174325379505921	0.946	0.915	1
Chchd2	0.000293513411205866	0.0698136013270183	1	1	1
Trim9	0.000299691159816587	0.185532186068566	0.847	0.8	1
Ankrd37	0.000300274552207292	-0.509553851024145	0.138	0.2	1
Rplp2	0.000324983507965415	0.0940250205092377	1	1	1
Rbfox3	0.000329069338134241	-0.209353402365813	0.762	0.818	1
Pcmtd1	0.000329664134514647	-0.211724620775618	0.526	0.598	1
Gadd45b	0.000342405697780338	0.499537926673322	0.284	0.218	1
Cbx4	0.000348288709953016	-0.304667967546326	0.431	0.494	1
Sept8	0.000378716139512828	-0.151990703703781	0.923	0.943	1
Psd	0.000398375151302448	-0.190087672384359	0.823	0.848	1
Thy1	0.000404560451456431	-0.0902559779850645	0.984	0.98	1
Srsf3	0.000407000173167222	0.164332331541779	0.833	0.788	1
Ybx3	0.00041214848308678	0.33257917043231	0.421	0.347	1
Usp16	0.000423143692931737	-0.364829254113368	0.204	0.273	1
Gnas	0.000433582744508238	-0.066635094975191	1	1	1
Slc24a2	0.000439969253731341	-0.125280366348779	0.955	0.96	1
Rpl23	0.000445347529316902	-0.108399638065683	1	1	1
Atpaf1	0.000446327292141235	-0.243590406641375	0.433	0.518	1
Aldh7a1	0.000455962734756943	-0.335134540240027	0.354	0.422	1
Rpl9	0.000457364212874027	0.0774605179191692	1	1	1
Zfp36l1	0.000458984047429683	-0.533477130554642	0.173	0.236	1
Rpl13a	0.000462165698782085	0.061936400814993	1	1	1
Arhgef2	0.000470163092304372	-0.264174084082838	0.484	0.553	1
Slitrk3	0.000480029386667031	-0.434228374926591	0.201	0.267	1
Rabac1	0.00050715580773892	-0.105288577045799	0.983	0.982	1
Sfpq	0.000518082887199637	0.25015652311285	0.684	0.621	1
St6gal2	0.000518231473260784	-0.48344426603609	0.154	0.215	1
Cers4	0.000519526401390737	-0.343999331690928	0.252	0.325	1
Macf1	0.000521106251032519	-0.24588924624108	0.591	0.643	1
Hnrnpdl	0.000528194869284281	-0.151517028525229	0.776	0.803	1
Lingo1	0.000555879679735744	0.190453727703255	0.879	0.867	1
Lrrc4b	0.000556194726385757	-0.204773957769857	0.649	0.715	1
Stub1	0.000565556065510898	-0.223750057450769	0.642	0.674	1
Ppp1cc	0.000574507264344968	0.192685152248058	0.866	0.811	1
Cdk10	0.000585004287363528	-0.294690270967525	0.427	0.492	1
Sparcl1	0.000605161130009172	-0.0949043157547296	0.999	1	1
Grasp	0.000615089522416575	0.46461894961656	0.359	0.298	1
Schip1	0.000616360745192437	0.236732865890625	0.738	0.696	1
Gm47163	0.000617704666203365	-0.366845825184602	0.223	0.29	1
Clu	0.000623034819003354	-0.0991685859526545	0.999	1	1
Mphosph8	0.000627741941453036	0.351610444159088	0.404	0.336	1
Izumo4	0.00067111028094446	-0.33371435913023	0.283	0.356	1
Ric3	0.000672538889515266	-0.2993064611044	0.354	0.43	1
C87436	0.000686941029704688	-0.406478043239486	0.206	0.271	1
mt-Nd5	0.000730172354631925	0.0774033965175667	1	0.999	1
Hunk	0.000742189520299535	-0.392236817069624	0.209	0.274	1
Slitrk1	0.000742858750168749	-0.290658873923924	0.426	0.492	1
Cetn3	0.000747417800005152	-0.200726462423271	0.644	0.701	1
Gm5617	0.000766177254320141	-0.469743488228703	0.165	0.225	1
Aldoa	0.000766848228293992	-0.0605388717920583	1	1	1
Stip1	0.000775682643034485	0.187692739576719	0.832	0.778	1
Jun	0.000789628630365269	-0.287549596799654	0.359	0.43	1
Apbb1	0.000798553106815929	-0.072836784294859	0.989	0.994	1
Tnfrsf19	0.000805714584154841	-0.467365990455685	0.223	0.285	1
Mapre3	0.000814215591314663	-0.126121883153472	0.904	0.932	1
Grin1	0.000832310176195751	-0.116951242573796	0.947	0.95	1
Clstn1	0.000836737815596036	-0.109467411616386	0.991	0.997	1
Nfib	0.000851529485483565	-0.284030742519917	0.542	0.602	1
Pik3ip1	0.000853703727320046	-0.302522695714769	0.284	0.357	1
Kcnj11	0.000862821398592559	-0.423475043200856	0.241	0.303	1
Adprh	0.000877020550760953	-0.237280596282105	0.647	0.68	1
Usp22	0.000881247486518281	-0.167538335080395	0.721	0.774	1
Pfdn2	0.00088891037332972	0.140350857339131	0.943	0.934	1
Slco1a4	0.000925737637450904	-0.411686139202503	0.205	0.269	1
Tmem175	0.000933060808518128	-0.331248004260103	0.278	0.347	1
Sptbn1	0.000957345224356133	-0.10227149795431	0.97	0.974	1
Tspan3	0.000959883727155758	-0.102565706869228	0.99	0.987	1
Tubb4a	0.000965106948634866	-0.193691254715943	0.961	0.968	1
Chmp1a	0.000966680860443849	-0.250055275820634	0.524	0.587	1
Sdhaf1	0.000969746001437029	-0.301043766788856	0.354	0.425	1
Gng13	0.000974420842481741	0.142423442114965	0.947	0.919	1
Auh	0.000982807492257272	-0.184409285193393	0.647	0.719	1
Rbp1	0.000995400694720367	-0.410239297105956	0.203	0.266	1
Tuba1a	0.00100204981850685	-0.0866009234729344	1	1	1
Rnft2	0.00103290172695819	-0.293863613122599	0.317	0.386	1
Syt3	0.00104677358211076	-0.323346693677887	0.322	0.39	1
Hdac9	0.00110014600864381	-0.468625986204673	0.155	0.211	1
Spred2	0.00111487373017863	0.337692889100406	0.519	0.47	1
Mrps6	0.00111743569690986	0.251833429931508	0.591	0.532	1
Micall1	0.00113259978644013	-0.319124663051899	0.265	0.334	1
Crocc	0.00114080736803348	-0.348229634830531	0.211	0.275	1
Snx32	0.00114329116209742	-0.267069854354882	0.509	0.569	1
Irf2bp2	0.00114340186189569	0.265991216166452	0.471	0.402	1
Sin3b	0.00115599305076333	-0.233336570853784	0.459	0.533	1
Rpl30	0.00115747024771814	0.080842690567954	1	1	1
Sugp1	0.00116338795923692	-0.321323893723032	0.288	0.357	1
Atp5l	0.00116637635313512	0.0713065010846226	0.999	1	1
mt-Nd1	0.00118531987885917	0.0572946525817803	1	1	1
Rpl17	0.00120046325087635	0.0684215789159417	1	1	1
Npr2	0.00120107850633779	-0.377565048735467	0.182	0.243	1
Chrac1	0.00120476965815149	-0.337518117070973	0.311	0.376	1
Kansl2	0.00122724153528968	-0.338194544272885	0.314	0.381	1
Sptan1	0.00124682745501143	-0.108175103392246	0.954	0.967	1
Med24	0.00124684461010364	-0.283982565163018	0.445	0.504	1
Chid1	0.00125814828319662	-0.256123761202789	0.325	0.398	1
Zfp512b	0.00126381255822907	-0.405562809896483	0.214	0.275	1
Mast1	0.0012683783892991	-0.22639013845948	0.441	0.52	1
Nmnat2	0.00129768287153078	-0.225653932330499	0.485	0.553	1
Cd83	0.00133504424420573	-0.42698869636196	0.214	0.274	1
Zfp414	0.00134098120785189	-0.393752366888028	0.214	0.276	1
Ypel5	0.00134621631564094	-0.206210629958103	0.606	0.658	1
Strn4	0.00134723891380068	-0.196250489999786	0.771	0.775	1
Tmed2	0.00135814837044954	0.214330105223895	0.745	0.693	1
Ndufb2	0.00136722417146677	0.0953069540054421	0.997	0.99	1
Atp5g2	0.0013683443543685	-0.117615992357934	0.975	0.979	1
Lsm1	0.00137534827456737	0.2718705632962	0.494	0.429	1
Chmp6	0.00137560322280332	-0.272295557795667	0.356	0.424	1
Leng8	0.00138379030835068	-0.380663761861733	0.25	0.313	1
Ly6e	0.00143839740715482	-0.146632774527298	0.871	0.893	1
Slc35f4	0.00146182027493028	-0.436193029900675	0.187	0.245	1
Pfkm	0.00146468916732023	-0.124276471656467	0.932	0.942	1
Oxld1	0.00147695812266731	-0.452041486495244	0.169	0.226	1
Uvrag	0.00149726943957048	-0.335382882560866	0.246	0.311	1
Hemk1	0.00150509155317556	-0.413338535764842	0.148	0.203	1
Chst15	0.0015639264265448	-0.404703090521247	0.203	0.263	1
Kansl1	0.00156612386868414	-0.237053863878696	0.31	0.383	1
Mios	0.00158525433623706	-0.397438590652389	0.149	0.205	1
Zdbf2	0.00161196987347244	0.427114484887123	0.213	0.157	1
Uqcr11	0.00163460117309895	0.0621478839464125	1	1	1
Vps37d	0.00163705716494319	-0.323956423219567	0.273	0.336	1
Slc45a4	0.00163980843708693	-0.339082855910484	0.236	0.3	1
Mt2	0.00164423901742808	0.178146848371683	0.892	0.866	1
Arf4	0.00166547683617276	0.214834555289968	0.704	0.66	1
Gstp1	0.00169337800357668	-0.296650325887951	0.514	0.567	1
Ddx3x	0.00169564176849976	-0.241245258401233	0.653	0.69	1
1600020E01Rik	0.00171035575407772	-0.353719161802442	0.192	0.253	1
Mplkip	0.00172415040041358	-0.407352668935197	0.159	0.215	1
Frmd4a	0.00172541259819055	-0.422616541205076	0.211	0.27	1
Nagk	0.00173693026134548	-0.250718514593146	0.362	0.433	1
Decr2	0.00174179675256022	-0.411873810337863	0.169	0.226	1
C030006K11Rik	0.00175255423785335	-0.432274044116823	0.166	0.222	1
Rps26	0.0017719130583608	0.0867297587689162	1	1	1
Cndp2	0.00180427276924861	-0.310051999767591	0.361	0.424	1
Phf23	0.00180697811677012	0.325730087989224	0.396	0.336	1
Ano8	0.00185092338567987	-0.311407279379602	0.293	0.359	1
Creg1	0.00186729940399338	-0.36444530777775	0.259	0.32	1
Trib1	0.00187263524779967	0.463355590366676	0.201	0.148	1
Mfsd4a	0.00188141545030581	-0.2823726486435	0.302	0.37	1
Mt3	0.00189384671941889	0.0649785552962188	1	1	1
Atp1b2	0.0018997957842592	-0.150926006070855	0.802	0.851	1
Fahd2a	0.00191869334651584	-0.400033366605257	0.184	0.242	1
Insig1	0.00195745049863642	-0.251032380525027	0.393	0.457	1
Cpe	0.00196123995306716	-0.0571742032190956	1	1	1
Dtd2	0.00196300240168509	-0.368611886172542	0.191	0.249	1
Rps10	0.00198559193276884	0.0806840258448753	1	1	1
Larp6	0.00200206636133985	-0.326231926823025	0.355	0.415	1
Sytl2	0.00200912981667204	-0.242696188409064	0.483	0.544	1
Dipk2a	0.00201536483577187	-0.346640092133679	0.271	0.333	1
Arrdc2	0.00202148440047036	0.563737880472567	0.253	0.201	1
Rpl19	0.00203019219837952	0.0626936636433748	1	1	1
Oprl1	0.00203994103778257	-0.27958588443761	0.275	0.341	1
Rps11	0.0020495050690171	0.0771626313326381	1	1	1
Acss1	0.00204966899208151	-0.381474037109591	0.184	0.24	1
Rfng	0.00205520185494247	-0.220319245295011	0.456	0.532	1
Nrip2	0.0020671021358479	-0.475030858171084	0.15	0.202	1
Mgat5	0.0020888386852217	-0.204596275025512	0.326	0.401	1
Clip3	0.00209461799216891	-0.104463088506483	0.969	0.979	1
Trmt112	0.00214536999970529	-0.194237194046777	0.693	0.732	1
Lsm10	0.00214581225516283	-0.472876241654779	0.185	0.238	1
Miat	0.00215749502390866	-0.210207008896357	0.532	0.598	1
Fbxo41	0.00218026126969002	-0.27996976224226	0.337	0.403	1
Hmgn1	0.00218177392259118	0.166962587586451	0.723	0.673	1
Hadh	0.00219937287059672	-0.357805131215959	0.192	0.25	1
Prkab1	0.00220346974117589	-0.454069167842227	0.15	0.202	1
Sptbn4	0.00221308929469028	-0.178442659131344	0.68	0.726	1
Lamb2	0.00226085941032556	-0.406961641682257	0.149	0.202	1
Ngrn	0.00227017298354353	-0.23354268373555	0.411	0.479	1
Cryl1	0.0022834091525026	-0.34572401216039	0.201	0.26	1
Mapk10	0.00229838060811725	-0.136688745297669	0.883	0.904	1
Ncam1	0.00235600782273282	-0.160255858324508	0.753	0.789	1
Sppl2b	0.00235789406664606	-0.332463728448025	0.276	0.338	1
Slc39a9	0.00236733220106906	-0.357556697663546	0.237	0.297	1
Add1	0.00241936689916474	-0.131860147038119	0.84	0.868	1
Tab1	0.00244033489247401	-0.37735792863736	0.177	0.233	1
Snx2	0.0024488887078989	-0.277443346340764	0.426	0.486	1
Disp2	0.0024881785017383	-0.142659656728897	0.778	0.819	1
Prkcd	0.00249475274480139	-0.416186342762774	0.169	0.223	1
Fam136a	0.0025699149511651	-0.261195833425834	0.259	0.324	1
Mllt6	0.00260687313935475	-0.288523388706263	0.369	0.433	1
Fbxo33	0.00264632581995087	0.328314223632439	0.474	0.422	1
Parn	0.00267570647310476	-0.356905315887866	0.189	0.246	1
Pltp	0.00267889715858037	-0.304677287853715	0.355	0.417	1
Ap2a1	0.00267893961772471	-0.119282469512603	0.918	0.95	1
Tmem86a	0.00270730376257124	-0.374593125619506	0.185	0.24	1
Mob4	0.0027423427129509	0.220550895611626	0.659	0.614	1
Ephb6	0.00274466821730326	-0.290459146299902	0.479	0.531	1
Lmo7	0.00276165392099025	-0.33081534270033	0.216	0.276	1
Arhgef3	0.00284256808699576	0.324989468659271	0.462	0.405	1
Chd3	0.00285564624193704	-0.193111478994187	0.648	0.705	1
Zbtb22	0.00287810085334781	-0.354725738283987	0.251	0.309	1
Srp68	0.00288076132020422	0.245330693636449	0.547	0.483	1
Manbal	0.00290000784076847	-0.176234124054563	0.608	0.668	1
B930095G15Rik	0.00291630532725446	-0.370381892901966	0.212	0.269	1
Foxred1	0.00293575738143524	-0.384525208583617	0.209	0.264	1
Hk1	0.00293756334605411	-0.136462186372841	0.845	0.867	1
Foxp4	0.00299462976630784	-0.356072163991504	0.223	0.281	1
Mir100hg	0.00300848184993348	-0.368329770008121	0.214	0.27	1
Rela	0.00302851234098828	-0.278380544145488	0.254	0.318	1
Noct	0.00303372901948589	0.23214105923014	0.555	0.497	1
Gins4	0.00303825490728905	-0.31311334096687	0.219	0.28	1
Ccnd3	0.00304780999081519	0.311823611787481	0.349	0.288	1
Cstf2	0.00306201419268485	-0.260696035866346	0.348	0.41	1
Kdm4a	0.00307228147045099	-0.354434784357239	0.16	0.214	1
Plekho1	0.00309631613226355	-0.229338349110807	0.362	0.432	1
Reep5	0.0031137988977286	-0.0949398020098298	0.988	0.991	1
Rab34	0.00312522002711188	-0.37923034297013	0.191	0.246	1
Mlycd	0.00314907133054659	-0.285138713389826	0.254	0.316	1
Atp5md	0.00318222095683604	0.0855079199466449	1	1	1
Dnajb4	0.00318656273284228	0.27208895675315	0.484	0.422	1
Slc9a8	0.00320459141003711	-0.428268248588532	0.2	0.253	1
Camk2g	0.00324232790786764	-0.135047358312476	0.805	0.839	1
Gipc1	0.00324348979174722	-0.260015842638927	0.434	0.494	1
Rbmx	0.00324500597656521	-0.35704103234693	0.265	0.321	1
Gmpr	0.00324831211107191	-0.30879984140093	0.443	0.484	1
Acot1	0.00329005441795424	-0.280666508486541	0.182	0.238	1
Prep	0.00330191010843681	-0.367302671426937	0.169	0.223	1
Slc6a6	0.0033044747006592	-0.289266599012503	0.279	0.34	1
Zfas1	0.00330827145088434	0.204538269036013	0.72	0.669	1
Ube4b	0.00331533227715536	-0.234858307880751	0.439	0.494	1
Prpf38b	0.00331955053794004	0.388520357444086	0.288	0.233	1
Tcea2	0.00333049878781096	-0.322139897727189	0.278	0.337	1
Aspa	0.00334677687664047	-0.369255579283287	0.33	0.391	1
Amdhd2	0.00336648871922713	-0.389985536965109	0.169	0.222	1
Arl5b	0.00336808177016371	0.438926305072414	0.221	0.17	1
Sbk1	0.00339504365275091	0.292903384445305	0.392	0.33	1
Dlg4	0.00340237372828853	-0.189375538086743	0.64	0.69	1
Lonrf1	0.00340966755127233	0.35201996195202	0.271	0.215	1
Pde8a	0.00341126063031371	-0.359563086398003	0.214	0.271	1
Mical2	0.00344000990979825	-0.176439797155498	0.706	0.739	1
Lancl1	0.00347064897690062	-0.135824318425581	0.808	0.854	1
Sema6b	0.00347530683365707	-0.203365831419251	0.39	0.455	1
Hecw2	0.00348552864745718	-0.316351019576705	0.269	0.33	1
Unc13b	0.00349423511286926	-0.381474037109591	0.203	0.258	1
Coq9	0.00350267418653272	-0.219867648960454	0.515	0.573	1
Hist3h2ba	0.0035030312647137	-0.245764166770416	0.545	0.577	1
Fam3a	0.00350478034019467	-0.389020846162939	0.164	0.217	1
Fuca1	0.00351048430311515	-0.340717992048412	0.355	0.41	1
Peli1	0.00353877946696857	0.361029740598045	0.35	0.291	1
Gabbr2	0.00355855543664861	-0.175799010718077	0.756	0.778	1
Celf3	0.00362885539194353	-0.337228843306467	0.276	0.333	1
Prox1	0.00363918236738239	-0.378471548948068	0.155	0.208	1
Rad1	0.00367946256310126	-0.424542759001477	0.158	0.209	1
Cog6	0.00373666743916893	-0.313835320234228	0.229	0.287	1
Lingo3	0.00376223733025056	0.360701444990555	0.318	0.26	1
Mpp2	0.0037634730663811	-0.265389496994562	0.332	0.394	1
Synm	0.00377076863160422	-0.320152589736561	0.217	0.275	1
Wbp2	0.00379211187547987	-0.0833097188179526	0.988	0.99	1
Vps52	0.0038030060043065	-0.244796917529977	0.43	0.488	1
Tpra1	0.00381068255186696	-0.312583613291611	0.234	0.292	1
Apmap	0.00387754759337331	-0.204331584621891	0.376	0.448	1
Arpc5	0.00389490309308464	0.231296872896539	0.763	0.723	1
Acvr1b	0.00390872962302018	-0.264908403914992	0.366	0.424	1
Dusp7	0.0039356290624251	0.341548089222793	0.394	0.342	1
Cnppd1	0.00396174538495741	-0.261537171498955	0.226	0.285	1
Mpg	0.0039618454169757	-0.401511790346136	0.166	0.217	1
9330159F19Rik	0.00397412606602958	0.267489463540415	0.446	0.39	1
Wdr73	0.00397531841098648	-0.374410644587023	0.236	0.29	1
Lgi3	0.00400747563312946	-0.224772516298071	0.789	0.814	1
Ywhaz	0.00401412296574632	-0.0851917230244856	0.996	0.999	1
Glod4	0.00401718716888566	-0.35020982359274	0.269	0.323	1
Ift81	0.00405567428600068	-0.36204350716069	0.213	0.267	1
Gpt2	0.00405665763954887	0.347412368558542	0.426	0.374	1
Hsp90ab1	0.00413493526685166	0.0760512911114515	1	1	1
March7	0.00413888912096235	-0.273777983661267	0.294	0.356	1
Pdk1	0.00414865009276903	-0.329979385416024	0.249	0.308	1
5730455P16Rik	0.00417745294861867	-0.299944151612993	0.251	0.311	1
Mapk8ip3	0.00418432979137541	-0.110396072684102	0.895	0.906	1
mt-Atp8	0.00420888577515794	0.112150030247268	0.949	0.932	1
Slitrk2	0.00422853740910317	-0.432775265815104	0.166	0.216	1
Pnpla6	0.00426166591899675	-0.298611183944375	0.252	0.311	1
Mindy1	0.00427733735070766	-0.332026690024853	0.219	0.275	1
Dctn1	0.0042970397989581	-0.10366958161722	0.923	0.935	1
Tob1	0.00431136143798989	-0.301929360299913	0.27	0.328	1
Gm10419	0.00431326547161674	-0.219014775080895	0.457	0.517	1
Trim28	0.0043167253054725	-0.182896440048703	0.556	0.608	1
Cmtr1	0.00435904739054539	-0.226058074319512	0.461	0.516	1
Crem	0.00436062846973532	0.306672404840072	0.353	0.295	1
Cenpb	0.00438690651570885	-0.173423434268074	0.657	0.707	1
Sorcs1	0.00442595075415773	-0.355715634880363	0.194	0.248	1
Hip1r	0.00445164341484992	-0.23956869441201	0.396	0.453	1
Bcs1l	0.00447181087852092	-0.298160143128702	0.191	0.247	1
Nudt2	0.00449289779750497	-0.229927564982134	0.339	0.405	1
Pdk2	0.00454440913426026	-0.236539972190741	0.434	0.492	1
Chac1	0.00454903795648163	-0.358546062924463	0.157	0.208	1
Ldhb	0.00458648483595179	-0.0879462849482766	0.997	0.998	1
Camkk1	0.00459356243292392	0.21377237261866	0.619	0.565	1
Fbxo32	0.00462208817209553	-0.357627295155224	0.156	0.206	1
Tagap1	0.00468616757869954	-0.296693616912572	0.228	0.285	1
Lrrc4c	0.00469297665765841	-0.275165134963251	0.506	0.549	1
Dnm3	0.00474276920323962	-0.217925426867161	0.587	0.632	1
Dhrs1	0.00474999248261234	-0.154965507300912	0.509	0.58	1
Srd5a1	0.00477860070944023	-0.363634210018156	0.156	0.206	1
Coro6	0.0047873122674949	-0.28325602003526	0.334	0.394	1
Rnf187	0.00479320384636673	-0.0824567800277176	0.994	0.993	1
Asphd2	0.00479930618205734	-0.206871656592563	0.593	0.634	1
Ddr1	0.00482158028568263	-0.352840079637413	0.399	0.453	1
Ddn	0.00486346175536018	-0.13917893869465	0.809	0.836	1
Dbpht2	0.00486516790893091	-0.203149040810877	0.367	0.431	1
Pop7	0.0048803598056116	-0.255983031061636	0.412	0.47	1
Ralgapb	0.00489739581439247	-0.224339210341574	0.472	0.531	1
Pim3	0.00491220539877736	0.274451131351103	0.497	0.443	1
Stxbp1	0.00492484941824606	-0.108617291806933	0.963	0.973	1
Arf5	0.00493066921835648	-0.137857085103038	0.887	0.909	1
Cdk5r1	0.00494562751926828	0.147513209842595	0.821	0.783	1
Bad	0.00495710922223472	-0.185056088629867	0.491	0.557	1
R3hcc1	0.00499996743517687	-0.309888345403977	0.211	0.267	1
2810013P06Rik	0.00500781628646465	-0.326369437669137	0.184	0.236	1
Eng	0.00502277728992585	-0.380880457574006	0.175	0.226	1
Med7	0.00503288958996872	0.324202329397648	0.343	0.289	1
Hba-a1	0.00503688808283629	0.891240841797962	0.553	0.514	1
Tfip11	0.00503732991948126	-0.308016690178828	0.304	0.359	1
Grina	0.00504371952031202	-0.0761546093686727	0.994	0.996	1
Gstm1	0.00506478864363147	-0.112675872410807	0.901	0.94	1
Cox17	0.00508412321577147	0.0979713004783949	0.991	0.978	1
Taf11	0.00508886731785965	-0.180576150979949	0.458	0.524	1
Snhg8	0.00513635348308584	0.165247135492669	0.825	0.772	1
Ap5z1	0.00515607922328713	-0.420119965009075	0.162	0.211	1
Manea	0.00516487003954011	-0.26135045483329	0.27	0.33	1
Lemd2	0.00516652156758198	-0.371558568244509	0.267	0.32	1
Ing1	0.00518381753752677	0.234560665737261	0.49	0.43	1
Ccne1	0.00518526262216608	-0.411544890997406	0.165	0.214	1
Pde2a	0.00520332004351962	-0.151022637831456	0.818	0.844	1
Ppp4r2	0.00523461059659022	0.216914409561803	0.538	0.487	1
Clptm1	0.00531262191350924	-0.127688893888834	0.79	0.832	1
Lamp1	0.00535111851798684	-0.143569786086823	0.93	0.932	1
Slitrk4	0.00536779913004153	-0.252057628731782	0.229	0.287	1
Tra2a	0.00542858766617079	0.254638105927304	0.485	0.433	1
Abcb10	0.00543346906737445	-0.323221688382605	0.161	0.212	1
Kifc2	0.00547008822762461	-0.140028065411041	0.841	0.86	1
Relt	0.00547336197645065	-0.323560222765254	0.202	0.256	1
Mtmr6	0.00549562177286836	0.170483197765235	0.677	0.622	1
Trank1	0.00552863453537209	-0.283771521417632	0.306	0.361	1
Evi5l	0.00553021999417755	-0.258801318285451	0.381	0.436	1
2410004B18Rik	0.00555022487821534	0.210791089206714	0.544	0.483	1
Rnf170	0.00561152863735269	-0.26117980339188	0.225	0.283	1
Miga2	0.00564867849344506	-0.174622466668921	0.411	0.475	1
Shisal1	0.00566941815375288	-0.382080338879763	0.165	0.215	1
Apbb3	0.0056706085962983	-0.25044581615514	0.301	0.364	1
BC003965	0.00570004352160734	-0.236081241785368	0.423	0.483	1
Klhdc3	0.00574085234905583	-0.120231932846649	0.754	0.789	1
Eif5	0.00578375578934294	-0.127080152114647	0.774	0.789	1
Syt4	0.00579152283681821	0.194074433203692	0.751	0.734	1
Tcta	0.00579279962683771	-0.343232144732733	0.269	0.321	1
Setbp1	0.00580421958403855	-0.378471548948068	0.175	0.225	1
Aplp2	0.00582390518327829	-0.0987402454904831	0.972	0.982	1
Kdm4b	0.00589989833464341	-0.280382247603716	0.274	0.331	1
Fkrp	0.00594673342806002	-0.252269836578143	0.366	0.425	1
St6galnac5	0.00595498670088086	-0.195327872640315	0.461	0.516	1
Syngr1	0.00598891703725339	-0.123072779858502	0.852	0.899	1
Alg11	0.00604179116948455	-0.336285263343336	0.209	0.262	1
Mvb12b	0.00605414050918363	-0.289342930064127	0.321	0.379	1
Rsrp1	0.00608928305254309	0.106082944199291	0.903	0.86	1
Gramd1a	0.00613988937369534	-0.193424346300869	0.532	0.594	1
Chd6	0.00614444821955463	-0.257860604610976	0.285	0.344	1
Gnb1	0.00616195673800418	-0.0784646651409124	0.99	0.991	1
Cab39	0.00616303699959085	0.151827727588901	0.787	0.741	1
Saxo2	0.0061828637173972	-0.309940167277252	0.178	0.229	1
Limd2	0.00621449233712472	-0.174647873162611	0.505	0.562	1
Eno2	0.00627709490663212	-0.0763456027516671	0.984	0.98	1
Dstn	0.00629965555450896	-0.13412441073197	0.894	0.898	1
Tmem98	0.00633548065745223	-0.494815510185536	0.219	0.264	1
Pigz	0.00633765693712843	-0.357174720438662	0.279	0.33	1
Lypd6b	0.00634527145580404	-0.352111977478248	0.158	0.207	1
Snx27	0.00638346966025281	-0.165556918568627	0.43	0.502	1
Znhit2	0.00641241538970431	-0.24210806993058	0.39	0.449	1
Rufy1	0.00642080355746999	-0.277822255086445	0.219	0.274	1
Hivep1	0.00642680686903808	0.296939374701502	0.475	0.425	1
Exd2	0.00643296244876118	-0.184050460375858	0.462	0.525	1
Gjb1	0.00644104172000451	-0.337168838521661	0.302	0.357	1
Ppia	0.00648749880957777	-0.0507047048604443	1	1	1
Rap1b	0.00653016671982251	0.208977643065366	0.588	0.533	1
Slc4a8	0.00654082727045484	-0.234870220101747	0.311	0.37	1
Jph3	0.00656413632020501	-0.204596275025512	0.614	0.646	1
Tenm4	0.00661587747819077	-0.304426406183508	0.252	0.306	1
Gpr37l1	0.00671042831821192	-0.115013381900803	0.901	0.912	1
Gpr137	0.00675601683365604	-0.152227944732081	0.554	0.614	1
Med15	0.00678293169526804	-0.249366145145535	0.303	0.362	1
S100a16	0.00678460780946926	-0.232315982791379	0.718	0.748	1
Slc37a4	0.00681368986673673	-0.300414416747017	0.2	0.253	1
Rnf41	0.00681446883749016	0.222889709476453	0.568	0.52	1
1500011B03Rik	0.0068370472544151	-0.159557015336179	0.858	0.877	1
Lgi4	0.00689304575879022	-0.342812416740486	0.228	0.28	1
Rad51d	0.00698057982378612	-0.393144724448429	0.157	0.203	1
Rpl32	0.00707170051762913	0.0534463252044008	1	1	1
Kctd17	0.00711547120420409	-0.102916199289398	0.824	0.862	1
C1qtnf4	0.0071212339713966	-0.11511314826898	0.907	0.919	1
Mir124-2hg	0.00713414651127544	-0.305525183876293	0.287	0.342	1
Wipi1	0.0071421570161536	-0.242300727246299	0.218	0.272	1
Atp6v0a1	0.00714791147330586	-0.107766608322956	0.89	0.908	1
Kif21a	0.00715123524688287	0.179109345486739	0.757	0.729	1
Rpl12	0.00715736154410787	0.0746538240685939	1	1	1
Pcbp4	0.00718694536449929	-0.192060395093885	0.783	0.81	1
Kxd1	0.00718816251828786	-0.232749495363432	0.437	0.495	1
Kcnn2	0.00722235911841051	0.264688620048302	0.446	0.394	1
Sestd1	0.00722514878960502	-0.344998082191799	0.212	0.263	1
Slc22a17	0.00727054590116187	-0.0751800089016177	0.993	0.997	1
Tmbim1	0.00728129010320392	-0.250355852943631	0.403	0.455	1
Ctsl	0.00731269505705916	-0.159582135371282	0.751	0.781	1
Tnni1	0.00736755028540049	-0.425905111220051	0.159	0.206	1
Gm16536	0.007434957272981	-0.390955090120476	0.17	0.217	1
Ccdc136	0.00745949836232756	-0.211879587860474	0.616	0.661	1
Dbndd1	0.00746402664998534	-0.36553249324057	0.168	0.216	1
Mast2	0.00755674713099701	-0.211070609186062	0.444	0.496	1
Atp5b	0.00758106498693455	-0.0584868145741484	1	1	1
Bola1	0.00759280578410309	-0.260247981997681	0.391	0.441	1
Phyh	0.00760770367849981	-0.139818650505629	0.704	0.748	1
Cox8a	0.00760988340060862	0.0632545925644994	1	1	1
Pigp	0.00767708829191691	-0.177611062504411	0.588	0.63	1
Cdc40	0.00769041399415658	-0.260871787511788	0.2	0.253	1
Cables1	0.00771750968823841	0.334340906918416	0.254	0.203	1
Inha	0.00773157053816562	-0.358190517899402	0.182	0.23	1
Ercc3	0.00778435172473725	-0.311647931962371	0.185	0.235	1
Lhfpl4	0.00781639963111741	-0.217087219208709	0.343	0.402	1
Leprot	0.00784926896847977	-0.248328171596649	0.302	0.358	1
Abhd16a	0.00786502805308074	-0.203261064341692	0.472	0.531	1
Pwwp3a	0.00786919217754686	-0.290695588859627	0.206	0.259	1
Zfp553	0.00789305884709112	-0.303043806444975	0.16	0.209	1
Ncs1	0.00798280076472168	-0.150574953227577	0.77	0.781	1
Arpp19	0.00801027841406266	0.0983724119667446	0.975	0.963	1
Zmynd8	0.00803766715911511	0.229211028273172	0.513	0.466	1
Get4	0.00804211031462585	-0.15704391057437	0.531	0.6	1
Skiv2l	0.00808424493178632	-0.210727221323844	0.353	0.411	1
Emd	0.00810831997825136	0.323215154032859	0.36	0.31	1
Dlst	0.00814517809483437	-0.186217745710657	0.538	0.589	1
Sf3b2	0.00823846252850007	-0.104500440317924	0.775	0.811	1
Bckdk	0.00825139878704793	-0.264420964764116	0.386	0.436	1
Tceal9	0.00826132996729445	0.161591048612333	0.788	0.761	1
Trim59	0.0082868057099189	-0.501047463897051	0.24	0.284	1
Trim24	0.00833306389666965	-0.361262898408186	0.178	0.226	1
Idh1	0.0083918705416349	-0.281064267778597	0.311	0.368	1
Midn	0.00842575651620712	0.422706637152869	0.209	0.164	1
Eif4b	0.00844681482929587	-0.169537620558435	0.664	0.701	1
Aqp11	0.00845343545070157	-0.288957968132967	0.174	0.223	1
Uba6	0.00849980599167581	0.414272641127228	0.201	0.156	1
Pias4	0.00851717004212601	-0.340958877370877	0.239	0.288	1
Porcn	0.00854539100809688	-0.232115927013878	0.415	0.466	1
Camkv	0.00854743343618274	-0.142026451593413	0.81	0.835	1
Tbcc	0.00856770068437977	-0.2953407812718	0.324	0.374	1
Cdc37l1	0.00857291843342879	0.224767039109313	0.604	0.562	1
Epm2a	0.00857814128277891	-0.31229047196359	0.171	0.22	1
Ilvbl	0.00860104797341348	-0.342014686534433	0.241	0.291	1
Saysd1	0.00861085289651079	-0.294960302678176	0.241	0.294	1
Aff4	0.0086324452818714	0.178014855663097	0.623	0.569	1
Krt12	0.00867949471248331	-0.304618113716963	0.289	0.344	1
Zmat5	0.00870017068409647	-0.222013328102921	0.39	0.446	1
Kif1b	0.00873631506514287	-0.108761857364533	0.937	0.952	1
Dctn6	0.00877025468150166	-0.144024305473282	0.695	0.734	1
Lpcat1	0.00878660256583459	-0.274874971036108	0.245	0.298	1
Abcd2	0.00878705870425314	-0.283289604276451	0.315	0.368	1
Fxr1	0.00882674015011564	0.246499972404404	0.409	0.361	1
Cttnbp2nl	0.00888242981629327	-0.347143315590351	0.178	0.226	1
Rgs7bp	0.008931323059606	0.142426937875286	0.784	0.736	1
Letm1	0.0089874555937778	-0.171325936168358	0.518	0.566	1
Jph4	0.00901373319744351	-0.169287658112351	0.708	0.739	1
Fam20a	0.00904046574974415	0.283341771300779	0.237	0.187	1
Slc44a2	0.00919873458573099	-0.276644063889164	0.203	0.254	1
Plpbp	0.0092429546612182	0.18524132130476	0.514	0.453	1
Ptpn12	0.00933585585329686	0.322087272673211	0.301	0.251	1
Cbfa2t2	0.00937612613574575	-0.228774355733457	0.261	0.316	1
Nfil3	0.00940561438583412	0.396785214398387	0.205	0.16	1
Myo5a	0.00945806885623978	-0.0933582728024764	0.881	0.893	1
Slc43a2	0.00952685385525185	-0.326681564269212	0.274	0.326	1
Itm2b	0.0096495989751649	-0.0710466125870024	1	1	1
Mcur1	0.00965894876472257	-0.282063684531731	0.222	0.273	1
Pelo	0.00967003570048949	-0.327689142095897	0.193	0.242	1
Dus2	0.00970405662301871	-0.351484718754937	0.164	0.21	1
Lztr1	0.00971892399763061	-0.160457412793262	0.675	0.704	1
Tspan7	0.00973299481870319	-0.0585053002513152	1	1	1
Cc2d1b	0.00974112245254044	-0.354637852137276	0.182	0.227	1
Rprd2	0.00978542905780054	-0.24688799674195	0.242	0.296	1
Wscd1	0.00978795210135971	-0.229782350301191	0.555	0.6	1
Cd200	0.00981569737326205	-0.230321088085659	0.426	0.479	1
Srsf4	0.0098224871338311	-0.183534659497682	0.373	0.435	1
Anp32e	0.00984750563129816	0.186346497777031	0.647	0.594	1
Adhfe1	0.00988914638969814	-0.374931191242819	0.176	0.222	1
Rps20	0.00993834891015686	0.0765794764731687	1	1	1
Pnisr	0.00994311440008109	-0.16432540179475	0.486	0.548	1
Spry2	0.0100728957893723	0.343072297802547	0.298	0.25	1
Rab5if	0.0100884287776148	0.17409876886808	0.742	0.714	1
Dync1i2	0.0101098148502283	-0.144475282587941	0.627	0.688	1
Golga1	0.0101170014294067	-0.308770843379947	0.204	0.253	1
Atat1	0.0101293566798711	-0.314276834718372	0.337	0.383	1
Eif4e2	0.0101397797450604	-0.231726917604909	0.301	0.358	1
Mtx2	0.01015306714119	-0.218053731346309	0.429	0.481	1
Mrfap1	0.0101956759459178	-0.0856410811452455	0.984	0.982	1
Pnkp	0.0101979773424103	-0.322422253152475	0.222	0.27	1
Tent4a	0.010350073724351	0.319806657470872	0.357	0.309	1
Pias3	0.0103907630872989	-0.244463658140014	0.2	0.252	1
Agap3	0.0104094520690716	-0.103180051513489	0.848	0.889	1
Fbxl4	0.0104508529303279	-0.3385654456403	0.163	0.209	1
Zfp386	0.0104712677948844	-0.326311183442851	0.189	0.236	1
Cct4	0.010484227669606	0.152498108190512	0.781	0.736	1
Fam174b	0.0104989749910158	-0.286522217021054	0.205	0.254	1
Bmyc	0.0105051982597281	-0.105883995731847	0.755	0.817	1
Lrrc28	0.0105174282338505	-0.269037274009706	0.213	0.265	1
Dhx30	0.0105757966087913	-0.216452334973417	0.487	0.534	1
Dipk1a	0.0105779243094604	-0.250373295229149	0.262	0.314	1
Ndufc1	0.0106453912111004	0.0650206725251969	0.995	0.997	1
Mef2c	0.0106559217953395	-0.199899488324113	0.827	0.842	1
Phf20	0.0106703840470772	-0.189181222638824	0.365	0.423	1
Cic	0.0106711051753525	-0.159989406890406	0.532	0.587	1
Rnf7	0.0106814754239838	0.12194107311444	0.882	0.852	1
Uqcc2	0.0107715147712245	0.0714512002126946	0.994	0.997	1
Slc50a1	0.0108097821614942	-0.263489964079081	0.39	0.44	1
Rps16	0.0108304528867749	0.0701205482566962	1	1	1
Rps6ka5	0.0108776717245388	-0.287330961368531	0.16	0.207	1
Insr	0.0108845347818143	-0.317395972196299	0.177	0.224	1
Tmed1	0.0108882187253315	-0.31032439560856	0.202	0.251	1
Mea1	0.0109404876238779	-0.138739192886328	0.779	0.798	1
Mppe1	0.010968593463852	-0.3423203148696	0.171	0.217	1
Tmsb4x	0.0110025899292362	0.0813127885604388	1	1	1
Faim2	0.0111638549131339	-0.0906503420933005	0.944	0.953	1
Adgrb3	0.0112290039823927	-0.238201714747913	0.449	0.492	1
Dctn2	0.0112322384323534	-0.0979476034324889	0.924	0.926	1
Atl1	0.0112694944978768	0.131369653262133	0.686	0.621	1
Fem1c	0.0113169451222438	-0.213607175209479	0.198	0.248	1
Maip1	0.011347443922313	-0.290310277033079	0.277	0.328	1
Entpd5	0.0114752998407549	-0.28547582762988	0.242	0.293	1
Ppp1r3c	0.011494419102653	0.324018908757786	0.353	0.304	1
Rps27a	0.0115032727763674	0.0510412590222078	1	1	1
Ppp2r5b	0.0115926248432529	-0.174683741915417	0.628	0.675	1
Hid1	0.011629114567577	-0.159430556406333	0.524	0.581	1
Csde1	0.0116349929780114	-0.0993105384977336	0.846	0.865	1
Ank3	0.0116578749683717	-0.145534754395181	0.876	0.875	1
Sdr39u1	0.0117027532349758	-0.20470969890551	0.424	0.476	1
Pgap1	0.0117031369406885	-0.339997401133432	0.182	0.227	1
Ebag9	0.0117668300088049	-0.182228461997058	0.274	0.331	1
Dpp6	0.0117963059358168	-0.189282813937287	0.578	0.618	1
Dnajc21	0.0118017283919288	0.265685598441459	0.441	0.393	1
Camk1	0.0118212774538063	0.219955675200335	0.581	0.54	1
1600012H06Rik	0.0118267608714972	-0.308176635181954	0.179	0.226	1
Tdrd3	0.0118368683007489	-0.273697078371238	0.203	0.252	1
Plekhg3	0.0118572391614322	-0.256346649655936	0.191	0.24	1
Guf1	0.0118675101366516	-0.323394712817743	0.182	0.228	1
Nr1d1	0.0118994029039755	-0.170027761158933	0.385	0.445	1
Ring1	0.0119464190231308	-0.279897636505917	0.215	0.265	1
Sgcb	0.0120063465993656	-0.203704162223167	0.343	0.399	1
Nwd2	0.0120201152472395	-0.348606577717031	0.159	0.202	1
Rpl24	0.0121191424862288	0.0532294651550016	1	1	1
Zfp219	0.0121237706160168	-0.275582868518853	0.23	0.28	1
Ndufaf7	0.0121275611967493	-0.218691104911299	0.381	0.434	1
Tcp11l2	0.0121583713671543	-0.266828583933443	0.256	0.307	1
Memo1	0.0121894388317012	-0.243096417579577	0.23	0.281	1
Vps4a	0.0121938271649819	-0.162422132128477	0.618	0.659	1
Abcb6	0.0122009348744386	-0.324890508743223	0.176	0.222	1
Dcaf4	0.0122486714150876	-0.305723098005266	0.183	0.229	1
Gpaa1	0.0122573406755692	-0.193905196567257	0.282	0.34	1
Mapk3	0.0123038738034975	-0.189120067872285	0.657	0.693	1
B3galt6	0.0123064518149131	-0.271779172283662	0.229	0.28	1
Yif1a	0.0123144395242698	-0.284498319942267	0.262	0.312	1
Rab5a	0.0123503982868748	-0.104712508472218	0.785	0.812	1
Sema6a	0.0123697301864805	-0.238007723135982	0.262	0.314	1
Slc16a2	0.0124629102739573	-0.300506350116265	0.165	0.211	1
Dpy19l1	0.0125312557981537	-0.143824949695711	0.691	0.733	1
Slc38a3	0.0125416015995089	-0.184383054136003	0.368	0.429	1
Coq10a	0.0125495889265063	-0.228635553015141	0.405	0.46	1
Lrrc8d	0.0126372590655232	-0.34545183122554	0.2	0.246	1
Rnf113a2	0.0126904644527446	-0.342448880127528	0.185	0.23	1
Gnb2	0.012717037904662	-0.0977098485577301	0.971	0.974	1
Lsm6	0.0127851496006741	0.185212780873016	0.718	0.69	1
Gprin1	0.0128242972417535	-0.271023636764488	0.451	0.484	1
Gmppb	0.0128366525115298	-0.259818244760531	0.179	0.227	1
Ank2	0.0128770649037193	-0.11179503310508	0.915	0.926	1
Camk1g	0.0129080276686331	0.302507258298329	0.332	0.284	1
Atp6v1a	0.0129392974179003	0.0825491234148559	0.969	0.948	1
Plcg1	0.0129412778056408	-0.27182926499181	0.262	0.311	1
Zfp771	0.0129483095516103	-0.155322565845214	0.555	0.605	1
Haghl	0.012971371167075	-0.133078850084444	0.708	0.742	1
Csf1r	0.0129959151818302	-0.228953477718933	0.389	0.444	1
Galnt14	0.0130048288058495	-0.251180822560215	0.227	0.277	1
Slc19a1	0.013024673593612	-0.318317854819738	0.168	0.213	1
Plxnb1	0.0130824834253376	-0.174836213434415	0.328	0.386	1
AI854703	0.0131376366592746	-0.245076168062557	0.264	0.316	1
Ptk2	0.0132609664736055	-0.194805771832703	0.591	0.626	1
Kdm7a	0.0132938361810722	0.357387280264263	0.309	0.262	1
Nelfcd	0.0133178542577143	-0.264502573009325	0.279	0.329	1
Mrpl17	0.0133214967584684	-0.153080862955968	0.545	0.599	1
Bpgm	0.0133243947444441	-0.194164074928589	0.55	0.599	1
Ldlrad4	0.0133527702852774	-0.369744744527484	0.213	0.259	1
Slc39a1	0.013355018007567	-0.356072163991504	0.221	0.265	1
Qrsl1	0.0133630628878364	-0.369234086139442	0.168	0.212	1
Id2	0.0135261949149885	-0.167689494481051	0.849	0.866	1
Ubr1	0.0135381279501622	-0.278365377120074	0.246	0.294	1
2810001G20Rik	0.0135696173323972	-0.323749587338654	0.236	0.284	1
Stim2	0.0137059590416283	0.229871754202233	0.469	0.42	1
Nelfe	0.0137103163961538	-0.285244704282934	0.252	0.301	1
Pkia	0.013712295530354	-0.17866976789218	0.47	0.524	1
Rida	0.0137307263311886	-0.163613408539472	0.538	0.59	1
Mrpl55	0.0137644244581122	-0.143868521826636	0.533	0.585	1
Smpdl3a	0.0137773116029508	-0.251641526712586	0.339	0.391	1
Mettl22	0.0138205818051236	-0.284733382271241	0.234	0.282	1
Baiap2	0.0138520033004291	0.161623503889838	0.824	0.805	1
Sparc	0.0138798042483797	-0.158240639333772	0.701	0.737	1
Usp48	0.0139081853630844	-0.246005344502189	0.366	0.416	1
Gsn	0.013955232818172	-0.212082478099272	0.519	0.577	1
Hsp90b1	0.013997163273735	0.102016464728585	0.948	0.927	1
Cacnb1	0.0140148121064665	0.207217323379045	0.523	0.472	1
Prrt1	0.0140442297193691	-0.114762343759264	0.735	0.792	1
Sv2a	0.0140515173764298	-0.0811936165195599	0.967	0.974	1
Acadl	0.0141146724061998	-0.26135045483329	0.268	0.318	1
Mipep	0.0141183367398481	-0.324890508743224	0.216	0.262	1
Fam169a	0.014124035451697	-0.282632821281517	0.339	0.386	1
Washc1	0.0141372486743907	-0.286952026083281	0.24	0.289	1
Nsg2	0.0141810111876269	-0.0979924243098567	0.936	0.934	1
Os9	0.0142069450285332	-0.15265534661371	0.533	0.582	1
Mid1ip1	0.0142120603166663	-0.198577019517452	0.692	0.705	1
Dcaf8	0.014223348510201	-0.158203881367456	0.561	0.616	1
Fkbp5	0.0142807538751412	0.405733558549155	0.209	0.168	1
Spata2l	0.0143687469661812	0.325244127549803	0.336	0.291	1
Bola2	0.0144680547223917	0.101204708426699	0.905	0.901	1
Ptprr	0.0144746301319083	-0.30148590440828	0.161	0.205	1
Ankrd50	0.0147539001795993	-0.239820197130582	0.219	0.269	1
Ift46	0.0148053295040223	-0.201962986838081	0.372	0.424	1
Adh5	0.0148108281373273	-0.189375538086743	0.511	0.56	1
Gnb5	0.0148441141673993	0.127580317082877	0.777	0.728	1
Prr5l	0.0148595249153838	-0.430710964884259	0.19	0.231	1
Chchd1	0.014901971786775	0.114607182525315	0.852	0.82	1
Mat2a	0.0149095237064198	0.18466458931991	0.636	0.608	1
2210016L21Rik	0.0149238997836157	-0.12165375186298	0.826	0.82	1
Tceal6	0.0149298338698847	-0.178642090023981	0.608	0.636	1
Slc25a4	0.0149375148853384	-0.0516919962385116	1	1	1
Dkk3	0.0149593660956766	-0.138202886097227	0.897	0.899	1
Ckb	0.0149982564203312	-0.0318993419523119	1	1	1
Slc6a17	0.0150119612863591	-0.0885080521119099	0.738	0.778	1
Gria4	0.0150226232412276	-0.22535483519231	0.284	0.335	1
Ajap1	0.0150559131510633	0.302113762794858	0.316	0.271	1
Rab3a	0.0151012508443586	-0.0714617541327303	0.997	0.999	1
Msrb1	0.0151192205007849	-0.190240982048442	0.447	0.505	1
Tef	0.0151673146639101	-0.16561275150042	0.762	0.786	1
Dock3	0.0152220928500935	-0.139855789556571	0.668	0.684	1
Zfand1	0.0152825548143865	-0.30472921417837	0.229	0.275	1
Aldh5a1	0.0152928794562871	-0.197907829847486	0.383	0.434	1
Ptprb	0.0153222711629237	-0.300506350116265	0.16	0.203	1
Ifrd1	0.0153625972516304	0.255499262188108	0.447	0.402	1
Ddit3	0.015409065203958	0.225978793309525	0.53	0.492	1
Cd2bp2	0.0154955698424387	-0.24278942852833	0.388	0.438	1
Aarsd1	0.0155074565484683	-0.232945587423823	0.527	0.56	1
Dcp1b	0.0155109902550928	-0.371349819835884	0.16	0.201	1
Sox9	0.0156232765820243	-0.291307908218843	0.192	0.236	1
Rit1	0.0156355418853385	-0.244517092279204	0.349	0.395	1
Wdr45	0.0156589480541727	-0.182213207570267	0.404	0.455	1
Unc5b	0.0156913679687006	-0.305637547678748	0.241	0.289	1
Smarcd3	0.0157326568842503	-0.208637440247376	0.397	0.446	1
Nrip3	0.0158108930273114	-0.173490674784651	0.504	0.558	1
Tarsl2	0.0158435120485036	-0.207320912362048	0.28	0.335	1
Sccpdh	0.0158578094377717	-0.13636153927306	0.559	0.614	1
Dpy19l4	0.0158937925281579	-0.320254098622506	0.172	0.216	1
Cspg5	0.0159964530204255	-0.0946890337379052	0.943	0.954	1
Pik3c3	0.0160065780196334	-0.228137275863636	0.364	0.417	1
Marcksl1	0.0160261263449257	-0.260550867692671	0.435	0.481	1
Ndufa2	0.0160387741594237	0.0642523413676495	0.999	0.998	1
Mir9-3hg	0.0161293307775644	-0.216326676563071	0.376	0.424	1
Incenp	0.0161377287195935	-0.300642962496547	0.181	0.224	1
Cacng3	0.0161386566246853	0.14643764903858	0.647	0.581	1
Pink1	0.0162184184868652	-0.055755903373012	0.983	0.986	1
Clybl	0.01622856724546	-0.256489733945279	0.183	0.228	1
Pgam1	0.0162482029427485	-0.0527622920823623	0.998	0.999	1
Eloc	0.0163563878068671	0.094903990286112	0.946	0.918	1
Bzw1	0.0163983784718405	0.141742597597174	0.767	0.723	1
Zfp536	0.0164403664894919	-0.374118023513885	0.21	0.253	1
Dbnl	0.01648493839368	-0.171525996832618	0.452	0.499	1
Osbp2	0.0165370275282351	-0.211689861968419	0.437	0.481	1
Fut8	0.016597901909312	-0.221886816597106	0.391	0.433	1
Ints11	0.0166161624533034	-0.255908002066072	0.256	0.306	1
Glt8d1	0.0166194522869613	-0.268015987326308	0.222	0.269	1
Pxdn	0.0166638293160437	-0.295744163083707	0.182	0.226	1
Acp2	0.0166756061094455	-0.218447468156369	0.288	0.341	1
Rpl36al	0.0166950995683485	0.0828588812696336	0.994	0.985	1
Zyx	0.0167156227393166	-0.21542452935715	0.384	0.438	1
Cdk18	0.0167198831676755	-0.272459070319352	0.251	0.3	1
Ipo4	0.0167460084696321	-0.210460619892615	0.385	0.435	1
Agps	0.0167500051840115	-0.323749587338654	0.231	0.275	1
Tmem88b	0.0168242157382116	-0.323425099738725	0.469	0.512	1
Ap3s1	0.0168583334756894	0.168573637492436	0.626	0.573	1
Tacc1	0.0168680392880025	0.174041309291806	0.617	0.587	1
Fam173a	0.0169285943310054	-0.138189794550085	0.71	0.733	1
Rprm	0.0169430906297684	-0.326820535841623	0.352	0.396	1
Kctd20	0.0169518245672772	0.289023365674061	0.37	0.327	1
Fkbp4	0.0169519807026679	0.16025756370856	0.772	0.734	1
Msra	0.0169640607213212	-0.198513222973668	0.462	0.509	1
Hdac7	0.0169950236812364	-0.375621310864154	0.183	0.223	1
Klc4	0.016998659910875	-0.265996819689655	0.187	0.232	1
Ddit4	0.0170322628571605	0.400876878818118	0.305	0.265	1
2010320M18Rik	0.0170604361599589	-0.272283082537086	0.211	0.258	1
Mlf2	0.017063036814734	-0.0642704909113574	0.998	1	1
Vtn	0.0171607459020375	-0.282047507737488	0.367	0.417	1
Phldb1	0.0171772576133595	-0.386580141684236	0.469	0.51	1
Zmat4	0.0171897752312666	-0.286646673603085	0.373	0.42	1
Shmt2	0.0172048257165724	-0.284476240297316	0.166	0.208	1
Unc80	0.0172440412844438	-0.128386235345193	0.648	0.701	1
Pex16	0.0172673523122341	-0.255908002066072	0.259	0.308	1
Mrpl10	0.0173915237484694	-0.191101413046346	0.396	0.448	1
Tmbim6	0.0174198427348367	-0.0852503249938286	0.776	0.811	1
Zfp612	0.0174268092993781	-0.239029772089386	0.242	0.291	1
Tmem25	0.0174755541899122	-0.160914773632098	0.437	0.488	1
Sft2d2	0.0175014962149906	-0.308211767596593	0.159	0.2	1
Scd2	0.0175285216703158	-0.126753992453315	0.999	0.997	1
Rpp25l	0.0175634119154182	0.243677553727264	0.363	0.316	1
Snd1	0.0176736358964809	-0.262664958991907	0.251	0.299	1
Cyhr1	0.0177891722495424	-0.126441623133282	0.784	0.811	1
Ddx49	0.0178025661238237	-0.241002440222786	0.235	0.283	1
Nrn1	0.0178149959630834	0.0953802867243292	0.861	0.852	1
Btbd10	0.0178287995276991	0.179425684814719	0.594	0.554	1
Mrpl3	0.0178582615115952	-0.166699299776317	0.481	0.531	1
Zadh2	0.0178820923214809	-0.373012458361395	0.17	0.211	1
Ly6h	0.0179028753727745	-0.0871873928660516	0.954	0.964	1
Mrpl48	0.0179322137804585	-0.126757805162397	0.735	0.764	1
Stimate	0.0180150827949245	-0.26874743070569	0.239	0.285	1
Ttyh2	0.0181180286459459	-0.292253300950872	0.327	0.372	1
Scrn1	0.0182018333091535	-0.147921742524844	0.617	0.652	1
Nacc2	0.0182405280197637	-0.168083063162731	0.455	0.511	1
Lrrc40	0.0182904630699282	-0.320444603712032	0.191	0.233	1
Ube2ql1	0.0183052813447505	0.128225249877834	0.877	0.851	1
Etv5	0.0183064622496548	0.154813504920335	0.609	0.558	1
Lta4h	0.0183166324255647	-0.220094318731614	0.284	0.334	1
Kcnc2	0.0184106372622316	-0.249923009486286	0.469	0.51	1
mt-Co2	0.0184388867323596	0.0253975617523903	1	1	1
Rab2b	0.01845109985208	-0.289266599012503	0.231	0.275	1
Mpp1	0.0184855270131777	-0.213047939740696	0.317	0.368	1
Jade2	0.0184878772171647	0.260706283059106	0.375	0.331	1
Srrm1	0.0185294632482906	-0.186269627218921	0.373	0.427	1
Trim39	0.0185644703267786	-0.307403082014383	0.16	0.201	1
Gm1673	0.018574441264016	0.0833169458706535	0.933	0.917	1
Coro7	0.0185824011977851	-0.220269546032527	0.339	0.39	1
Pstk	0.0186687294030147	-0.191071359591949	0.351	0.404	1
Cyb5r3	0.0186868966132295	-0.153468158914409	0.377	0.434	1
Mtss2	0.0187140289216832	-0.144054733090461	0.424	0.482	1
Hectd1	0.0189382739123138	-0.173445841874099	0.434	0.496	1
Crcp	0.0189463654531619	-0.234909141905558	0.304	0.353	1
Tmem60	0.0189687756616587	-0.190895364448936	0.505	0.55	1
S1pr5	0.019036585137153	-0.274409059505855	0.218	0.265	1
Creg2	0.0190446109732229	-0.210855265497194	0.333	0.385	1
Gas5	0.019141008134051	0.0707994374184695	0.999	0.997	1
Psmd3	0.0192034099558561	-0.105713113407303	0.637	0.678	1
Emc7	0.019210396236999	-0.101394820935473	0.812	0.837	1
Twf2	0.0192263149139746	0.214212298209567	0.47	0.425	1
Pura	0.0192470022658279	-0.14928080234584	0.383	0.439	1
Snhg6	0.0193346635695923	0.198505056097309	0.587	0.559	1
Rras2	0.0193922678343208	-0.321644849239569	0.161	0.201	1
Pigq	0.0194011149050435	-0.178049120413953	0.538	0.577	1
Lrsam1	0.0194258857174177	-0.202493877383497	0.187	0.233	1
Gale	0.0195087020058859	-0.346661131414443	0.162	0.202	1
Zfp688	0.0195149250024199	-0.289401424024599	0.198	0.243	1
Exosc8	0.0195428810087094	-0.261966942653502	0.222	0.267	1
Angptl6	0.0195793851299646	-0.360725107782956	0.161	0.2	1
Snn	0.0196028516057118	-0.132570985364071	0.698	0.739	1
Micu3	0.0196525283035052	-0.169677858822284	0.536	0.591	1
Dis3l2	0.0196875221070607	-0.313065073346434	0.185	0.227	1
Scarb1	0.0196895607195681	-0.244517092279203	0.186	0.23	1
Ankrd24	0.0196945458847492	-0.223650528980061	0.309	0.359	1
Farsb	0.0197274462804528	-0.189711146123357	0.413	0.465	1
Jmjd6	0.0198869676596363	0.354069481987417	0.239	0.198	1
Nr2c2	0.0198873513346682	-0.184509782914927	0.409	0.459	1
Mtus1	0.0199666070201754	-0.310654503447632	0.307	0.351	1
Tenm1	0.0199853954135862	-0.300122603594281	0.172	0.214	1
Taz	0.0200496499454883	-0.243276743189572	0.29	0.338	1
Jmy	0.0200635588224378	-0.206007420989515	0.264	0.313	1
Usp3	0.0201292720044971	-0.290539003952447	0.192	0.235	1
Rpl36	0.0201424467116529	0.0510609641583541	1	1	1
Ndufa1	0.0201831517773099	0.0953937841905601	0.962	0.959	1
Hgsnat	0.0202898644049198	-0.227279712116802	0.358	0.406	1
AI837181	0.0203000685193042	-0.158119802169671	0.535	0.579	1
Itgb8	0.0203418756861482	-0.220989642630907	0.273	0.324	1
Smim19	0.020362191501085	-0.189088833983874	0.466	0.509	1
Mkrn2	0.0203818833096867	-0.262416929413855	0.244	0.29	1
Tnip1	0.0204131025708642	-0.334168322331234	0.235	0.277	1
Tbc1d22b	0.0204521724793537	-0.299094507865886	0.228	0.271	1
Slc25a12	0.0205539781276242	-0.128046958949838	0.745	0.758	1
Xiap	0.0206829349229938	-0.164493999127812	0.393	0.45	1
Fntb	0.0206912250552562	-0.228843821272189	0.211	0.258	1
Rhbdd2	0.0207129267554655	-0.165452300514225	0.44	0.491	1
Jam3	0.02071381727949	-0.189446507171583	0.377	0.433	1
Pou3f2	0.0207180805614891	-0.359353918311446	0.176	0.217	1
Akirin1	0.0207715897415411	0.206275511611277	0.574	0.535	1
Bag6	0.0207737007995072	-0.115577914450766	0.722	0.764	1
Rrp1	0.0207940152749769	-0.0981747547111358	0.894	0.905	1
B3galt2	0.020943817063733	-0.230095868183548	0.335	0.382	1
Tpgs1	0.0210135570536488	-0.133986064481782	0.588	0.636	1
Fam163b	0.0210400446267356	-0.155407983930937	0.587	0.618	1
Rab30	0.0210646847087509	-0.216366051965055	0.246	0.295	1
Rbm18	0.0211246807727418	0.198436499826764	0.475	0.427	1
Tspan13	0.0211332441600451	0.110888398528922	0.892	0.874	1
Dgat2	0.0211596406084266	-0.161798236636368	0.483	0.538	1
Oga	0.0212162037083286	-0.137238881786042	0.736	0.752	1
Ascc1	0.0212267853896838	-0.284733382271241	0.192	0.235	1
Nr2f1	0.0212316871136697	-0.208823111302421	0.467	0.508	1
Gldc	0.021313367664727	-0.272038626477489	0.24	0.286	1
Psenen	0.0213297705689384	-0.120856712537959	0.779	0.798	1
Fto	0.0213334372607004	-0.168021660126358	0.583	0.619	1
Eif4ebp1	0.0213359915717481	-0.269954833258339	0.163	0.205	1
Snapc2	0.0213501041309991	-0.197380207615265	0.27	0.318	1
Creld2	0.0214885198899136	0.346980057201097	0.283	0.243	1
Cnp	0.0215110762686467	-0.314446758973309	0.812	0.824	1
Fnbp4	0.0215501898557217	-0.295245046994699	0.225	0.268	1
Azin1	0.0215758157836998	0.12266790614656	0.743	0.701	1
Nf2	0.021592359463144	-0.295838831218581	0.277	0.32	1
Atp2b2	0.0216606728291443	-0.0855290134841564	0.946	0.956	1
Specc1l	0.0217457502394048	-0.270442724720847	0.2	0.244	1
Aco2	0.0217524046373945	-0.0725287553924325	0.96	0.968	1
Kif13b	0.0217822695280627	-0.340577145983865	0.268	0.307	1
Fads1	0.021801113019349	-0.129033125708746	0.743	0.762	1
Ajm1	0.0218329360885735	-0.243727655848623	0.383	0.423	1
Exoc6	0.0218883900800072	-0.237948402037751	0.251	0.3	1
Coro1c	0.0219681915915013	-0.218848871332899	0.405	0.449	1
Dmwd	0.0220629968926653	-0.141329346795524	0.656	0.686	1
Smpd4	0.022117827921672	-0.241309940838185	0.297	0.345	1
Dpm1	0.0222280009132277	-0.158554940567554	0.572	0.624	1
Srsf11	0.0222889781533882	-0.157848015834033	0.547	0.587	1
Vta1	0.0222960987588544	-0.194733219450996	0.478	0.525	1
Nol3	0.0223129748597282	-0.258332157638582	0.304	0.353	1
Luzp2	0.0223266488216251	-0.199185902167507	0.433	0.478	1
Ankrd13d	0.0223318586539997	-0.163258714100397	0.348	0.403	1
Rras	0.0224065826219495	-0.239402609677942	0.2	0.244	1
Plat	0.0224574176676799	0.26969290999083	0.276	0.232	1
Arfgef3	0.0225765274354378	-0.172630913378947	0.457	0.506	1
Xpa	0.0226307035942231	-0.327802104163127	0.189	0.229	1
Vps33a	0.022660270493331	-0.230112283991124	0.302	0.348	1
Glrx2	0.0226915310387619	-0.143093486017139	0.69	0.717	1
Pcp4l1	0.0227194667561505	-0.215531752706668	0.518	0.559	1
Srgap3	0.0228934044795842	-0.195607491798258	0.494	0.531	1
Kat2a	0.0229655818818132	-0.174211596245556	0.392	0.442	1
Maoa	0.0230295205035292	-0.211070609186062	0.249	0.297	1
Rtl8b	0.0230897962171078	-0.122454927608018	0.799	0.835	1
Clta	0.0231273491119304	-0.0681499511911288	0.971	0.975	1
Gprc5b	0.023157440363687	-0.177969772980158	0.571	0.614	1
Fam45a	0.0233114565874858	-0.232133367823371	0.243	0.291	1
Pik3cb	0.0233193868653087	-0.247897403843398	0.235	0.28	1
Dusp12	0.0234132206765352	-0.327924568832857	0.181	0.221	1
Rars	0.0235337156291064	-0.174836213434415	0.337	0.391	1
Slc25a25	0.0235350048753518	0.292631533218038	0.377	0.338	1
Eps15l1	0.023547160990227	-0.207706969372885	0.247	0.296	1
Vti1b	0.0236258612996063	0.107936068537639	0.959	0.94	1
Zfr2	0.023629769750219	-0.237427667492885	0.236	0.282	1
Serpine2	0.0236558707161438	-0.142701198495607	0.783	0.821	1
Tmem198	0.0236866293814774	0.186766360201054	0.496	0.447	1
Rfc2	0.0237140127710435	-0.193293625960011	0.328	0.377	1
Fah	0.0237608469982932	-0.229166449142328	0.273	0.322	1
Cul5	0.0237713368472574	-0.188294462696412	0.371	0.421	1
Fbxw2	0.0238102465419565	-0.142614404184373	0.454	0.51	1
Tmem106c	0.0238258571073084	-0.268104482651647	0.311	0.354	1
Nsmce2	0.0240468239725821	-0.154000171004681	0.261	0.311	1
Erh	0.024058565453499	-0.178481431771397	0.437	0.484	1
Thrap3	0.0241268605413048	-0.202271222079268	0.414	0.462	1
Ndst3	0.0241495226071489	-0.352651201943837	0.168	0.207	1
Thoc3	0.0241665390393931	-0.28510564263736	0.231	0.274	1
Gdi1	0.0241911778371987	-0.0653783875243836	0.985	0.986	1
Dnajc8	0.0242635436804159	-0.0889455316201744	0.713	0.727	1
Slc30a4	0.0243859114751652	-0.194035071979504	0.37	0.42	1
Nol6	0.0244163946893575	-0.177386802008707	0.391	0.442	1
Smyd2	0.0245341294312508	-0.16547782561387	0.466	0.516	1
Setd3	0.0245875124786954	-0.108850422968646	0.771	0.8	1
Zfp30	0.0246773972225231	-0.218501164151247	0.197	0.242	1
Rps17	0.0247501191773325	0.0711570008354507	0.999	0.998	1
G3bp2	0.0247622992005775	0.103491529452874	0.882	0.856	1
Dclk1	0.0247681334155086	0.106186948390032	0.965	0.96	1
Gtf3c2	0.0248119680325849	-0.176359607204979	0.358	0.409	1
Mcoln1	0.0250388048256847	-0.23873386499351	0.251	0.297	1
Dhx32	0.0251654473365777	-0.312167001122581	0.192	0.232	1
Zfp326	0.025175442359959	0.318965681031501	0.243	0.201	1
Tubgcp2	0.0253591488350449	-0.246984851163852	0.285	0.329	1
Poldip2	0.0253704419189886	-0.121468595312825	0.659	0.713	1
Flot1	0.0254005212697365	-0.179013518095015	0.597	0.619	1
Tubb5	0.0254021408027465	-0.071258404041648	0.993	0.984	1
Ube2z	0.0254177693311465	-0.13989805921197	0.494	0.543	1
Lnpep	0.0254321610277556	-0.158240639333772	0.383	0.437	1
Exosc5	0.0254907534610208	-0.282484942478224	0.265	0.309	1
Psmg2	0.0255418314208525	-0.229986283923955	0.278	0.325	1
Id1	0.0255537032671419	0.203186928436282	0.295	0.25	1
Dst	0.0255700052656881	-0.0899642401590693	0.8	0.825	1
Acsbg1	0.025659542097749	-0.134919565099153	0.682	0.725	1
Pde8b	0.0257031579586005	-0.143314299914827	0.353	0.411	1
Naxe	0.0257257716566662	-0.131349995761703	0.622	0.652	1
Atp9a	0.0257589145672498	-0.0836003298483869	0.907	0.926	1
Dusp1	0.0258851028476617	0.297742409943987	0.327	0.288	1
Fam234b	0.0259829401788558	-0.134718335053745	0.755	0.784	1
B9d1	0.0260118381819976	-0.22019313007653	0.222	0.266	1
U2af1l4	0.0260740339328386	-0.18831745586778	0.401	0.449	1
Gpr162	0.0261132074468013	-0.123035018409471	0.712	0.733	1
Lmbr1	0.0261853897298579	-0.256536490440589	0.226	0.269	1
Syt11	0.0262037497251898	-0.0747609724986473	0.996	1	1
Gmpr2	0.0262189674247892	-0.224594120679093	0.245	0.291	1
Tial1	0.0262555365332609	-0.195607491798257	0.423	0.474	1
Mcat	0.026326690052655	-0.305146573444809	0.198	0.238	1
Bckdhb	0.0263969201233037	-0.183131446794977	0.357	0.405	1
Ntrk3	0.0264013453295576	-0.149803802185133	0.505	0.551	1
Wdr6	0.0265553749918059	-0.193327751991423	0.372	0.417	1
Arf3	0.02656035703006	-0.0673333513522958	0.982	0.992	1
Lin7b	0.0265975164878142	-0.134014523653883	0.718	0.744	1
Sst	0.0266046235828439	-0.248539622613109	0.827	0.835	1
Klhdc8a	0.0266301525285158	-0.289485172612025	0.233	0.275	1
Klc1	0.0267507416046704	-0.0629724685411945	0.988	0.996	1
Dnajc16	0.0267670994839414	-0.216476683845857	0.29	0.336	1
Bcl7a	0.0268045238980149	-0.206226522818254	0.337	0.384	1
Caly	0.0268509285584599	-0.101656620459101	0.888	0.917	1
Nectin1	0.0268859736718971	-0.267094343546991	0.202	0.245	1
Lap3	0.0270491835651669	-0.230413969684319	0.45	0.492	1
Rnf167	0.0270634853391947	-0.146454007445394	0.537	0.58	1
Mcrs1	0.0270974113253979	-0.189914426858826	0.534	0.572	1
Glmp	0.027121358355672	-0.139403570075545	0.392	0.44	1
Tomm6	0.0271631559003123	0.0786651441274722	0.998	0.985	1
Cbr1	0.0273443505294111	-0.12712299818824	0.533	0.582	1
Herc1	0.0273497439366895	-0.116045461676919	0.64	0.682	1
Nin	0.0273568183372202	-0.23916063471734	0.188	0.23	1
Slc7a8	0.0274402552700578	-0.18897439946581	0.277	0.326	1
Otud6b	0.0275089471744816	0.185699150168037	0.482	0.437	1
Mapk8ip2	0.0275235882860828	-0.108640491750398	0.822	0.842	1
Fjx1	0.0275365034836006	-0.140739719756896	0.376	0.431	1
Wwp2	0.027542346073985	-0.24688799674195	0.243	0.287	1
Picalm	0.0276039915467778	0.139966612319813	0.645	0.598	1
Tet3	0.0276544952188696	0.29416976918436	0.248	0.208	1
Pgls	0.0277325939997504	-0.148626123927942	0.438	0.495	1
Zfyve19	0.0278156630760699	-0.273877342823901	0.199	0.24	1
Hbb-bs	0.0278536580376189	0.73864062848215	0.717	0.72	1
Ppp5c	0.0279950745027664	-0.109063838466662	0.684	0.726	1
Tarbp2	0.028026149711646	-0.283070333048597	0.212	0.254	1
Tcea1	0.028030231192622	0.161364897969783	0.582	0.534	1
Dusp28	0.0280458826852481	-0.175747069437414	0.359	0.408	1
Tm9sf4	0.0280921474755813	-0.164588092079687	0.41	0.468	1
Dnal4	0.0281282559981676	-0.151202078753308	0.393	0.444	1
Ttc4	0.0282009149178079	-0.224196509123751	0.316	0.362	1
Plxnb3	0.0282530529207963	-0.358166663617522	0.208	0.246	1
Prss12	0.0282978406059082	-0.305973295400594	0.238	0.279	1
Ypel2	0.0283354780484146	-0.252253318524767	0.275	0.318	1
Isoc1	0.0284002474914721	-0.261274409447252	0.191	0.232	1
Cog5	0.0284441336868202	-0.26891430307195	0.229	0.271	1
Pold4	0.0284908410392693	-0.239029772089386	0.275	0.321	1
Smyd5	0.028609619275463	-0.199795288761691	0.263	0.309	1
Ccdc71	0.0286404824304616	-0.245617739084815	0.189	0.231	1
Uri1	0.0286864018977407	-0.198218705254795	0.296	0.342	1
Inpp4a	0.028695955364011	-0.132965039282398	0.559	0.608	1
Fabp5	0.0287584926754326	-0.0941560434301452	0.968	0.973	1
Lin7c	0.0288052565757714	-0.122937196332451	0.41	0.466	1
Zfp827	0.0288329623820633	-0.27790358637383	0.169	0.209	1
Dpp3	0.0288851842454746	-0.198660815775811	0.35	0.394	1
Dusp26	0.028912101395167	-0.122408533478743	0.614	0.664	1
Ccdc58	0.0289985824497377	-0.296009388756095	0.212	0.253	1
Akap11	0.0290547228591801	-0.138025058112372	0.624	0.656	1
Srd5a3	0.0290649134698465	-0.271214528960674	0.217	0.259	1
Acbd6	0.0290760465661786	-0.152396147688778	0.573	0.63	1
Eci1	0.0291364583650108	-0.223705097973217	0.312	0.357	1
Tmem134	0.0291774891130966	-0.134206947134114	0.464	0.522	1
Ncstn	0.0292246326130226	-0.173569379404887	0.382	0.43	1
Usp30	0.0293001630318828	-0.210767298969263	0.292	0.338	1
Psmc5	0.0293480381941962	0.0945928955668121	0.913	0.898	1
Rwdd2a	0.0293481256854566	-0.221215104831386	0.306	0.349	1
Srsf10	0.0294031144386714	0.198037713483748	0.458	0.412	1
Pnpla8	0.0294780184748016	0.133766369855288	0.683	0.636	1
Gatd1	0.0295606268994004	-0.229927564982133	0.247	0.291	1
Tbl1xr1	0.0296215541478769	-0.205045316386472	0.347	0.391	1
Zfp286	0.0296600090163866	-0.231036981335855	0.168	0.209	1
Ppp1r3f	0.029671743318692	-0.258723584777477	0.217	0.259	1
Tspyl5	0.0297465693278901	-0.204404440035417	0.277	0.323	1
Ptp4a3	0.0297674292502704	-0.1967593441875	0.478	0.515	1
Pigk	0.029878387168244	-0.192157442228491	0.389	0.435	1
Arl2	0.0299471528038421	-0.11693165667684	0.748	0.768	1
Chmp7	0.0299709083414929	-0.128493295939721	0.508	0.562	1
Mtmr14	0.0300125634920686	-0.268695969290611	0.171	0.211	1
Dbn1	0.0300258048218788	-0.123688312177868	0.689	0.718	1
Dnajc4	0.0300803835482055	-0.191491383326026	0.303	0.349	1
Cntnap4	0.0300982817211001	-0.229030493335708	0.2	0.243	1
Prnp	0.0302168393919894	-0.0564673265317004	1	1	1
Pxmp4	0.0302534989201386	-0.319330983401323	0.196	0.234	1
Gtpbp8	0.0302705118648364	-0.305525183876293	0.177	0.216	1
Iqsec2	0.0303140921750993	-0.208323024850928	0.508	0.54	1
Cdc42ep1	0.0303179296187306	-0.271300851549583	0.276	0.32	1
Tmem145	0.0305893622123548	-0.254501180851826	0.193	0.234	1
B9d2	0.0305904099151787	-0.21691799804367	0.262	0.306	1
Abhd11	0.0306860140421254	-0.114261536722614	0.329	0.386	1
Sidt2	0.0308219546280374	-0.196325786580777	0.407	0.45	1
Ddx5	0.0308880700252524	-0.0628127283157474	0.993	0.998	1
Adam15	0.0309458856805283	-0.182254728873241	0.462	0.503	1
Ipo13	0.030979903562365	-0.161604704663947	0.407	0.457	1
Ccdc6	0.0309927795336735	0.260071991977932	0.299	0.259	1
Tbc1d9b	0.0310179969961803	-0.157133343983622	0.615	0.651	1
C1ql2	0.0310629754453851	-0.3917342584409	0.234	0.271	1
Serinc1	0.0310640266816558	0.0626519682919304	1	0.999	1
Mdga2	0.0311064190837665	-0.243970513359656	0.217	0.259	1
Rars2	0.0311900157958357	-0.326538361624706	0.17	0.208	1
Pcyt2	0.0312229600185895	-0.168548479573836	0.585	0.613	1
Dnm1	0.0312336116708807	-0.0523640916761945	0.997	0.991	1
Cipc	0.031419947331631	-0.178725930109599	0.425	0.47	1
Cog2	0.0314840175272199	-0.23916063471734	0.191	0.231	1
Alg1	0.0315084352718342	-0.220247944759221	0.253	0.297	1
Tprgl	0.0315387565019183	-0.0952041740644007	0.906	0.917	1
Phf2	0.031629219246526	-0.232785040667798	0.228	0.27	1
Wdr17	0.0316442223795314	-0.270184616653089	0.166	0.205	1
Mark2	0.0316780782881634	-0.131930741075316	0.397	0.45	1
Nsmaf	0.0318413125389125	-0.254501180851826	0.212	0.253	1
Rpl9-ps6	0.0318465275671368	0.284031890922114	0.235	0.195	1
Rnf26	0.0318576010132984	-0.21977380292901	0.299	0.343	1
Trbc2	0.0319871917818469	-0.34463726892922	0.378	0.413	1
Numbl	0.0320490986810202	0.186628047148465	0.489	0.445	1
Ift122	0.0321131550268175	-0.262254418003838	0.183	0.222	1
Ctdsp1	0.0321930402369762	-0.273051577223606	0.183	0.222	1
Anapc10	0.0322536471919671	0.29869328600524	0.281	0.243	1
Klf13	0.0322542873778454	0.224448082247211	0.645	0.609	1
Mknk1	0.0323460232479531	-0.261274409447252	0.189	0.228	1
Rgl2	0.0323861882140238	-0.211148342694035	0.252	0.296	1
Pllp	0.0323920456802072	-0.251798503486679	0.595	0.633	1
Matn2	0.0323954953275586	-0.262897581030769	0.203	0.244	1
Trpc1	0.0324378522709667	-0.205624201710173	0.269	0.314	1
1110012L19Rik	0.0324624434351014	-0.269954833258339	0.17	0.209	1
Tmem50a	0.0324781531400466	-0.108256240836165	0.815	0.855	1
Ddx50	0.0325396490892169	0.245636901714364	0.421	0.388	1
Apbb2	0.0325414448406728	-0.198882623831119	0.292	0.338	1
Sbf1	0.0326287180214973	-0.156086918193666	0.692	0.712	1
E2f6	0.032695526987336	0.245474615764974	0.312	0.27	1
Kif5a	0.0328771266235252	-0.0407841468529901	0.993	0.994	1
Cep63	0.0328894887149046	-0.245456041248819	0.208	0.25	1
Cstf1	0.0329235184693493	-0.261790708719444	0.215	0.255	1
Smarcc2	0.0330728198941846	-0.12320887542367	0.708	0.731	1
Rps3a1	0.0330901090233809	0.0576696470063709	1	1	1
Polr2l	0.0331253968793157	0.211776434937151	0.529	0.497	1
Mrpl20	0.0331733118123624	0.0934116595753387	0.934	0.901	1
Ptrhd1	0.0332659897836418	-0.215869626528871	0.292	0.337	1
Inka2	0.0333097640210083	0.199652599501581	0.537	0.504	1
Psma7	0.0333475405140616	0.0855429906008793	0.909	0.899	1
Cys1	0.0333686272127389	0.329393052481839	0.225	0.188	1
Myo1d	0.0333712321186641	-0.344367883242528	0.168	0.205	1
Scara3	0.0334101987146827	-0.265996819689655	0.235	0.275	1
Gjc2	0.0335061302460494	-0.272149046671251	0.294	0.334	1
Dnajc18	0.03350632040868	-0.188637936983416	0.333	0.379	1
Mccc2	0.0335269032733963	-0.297628428738766	0.19	0.227	1
Cul1	0.0335549990947923	-0.135819572749431	0.628	0.65	1
Ydjc	0.0338946781130372	-0.214466519049573	0.225	0.268	1
Rrnad1	0.0341615017905353	-0.284056791234646	0.168	0.206	1
Ptdss2	0.0342874601418478	-0.187141398978416	0.389	0.437	1
Slc6a9	0.0343264589974738	-0.217701262648874	0.346	0.393	1
Ttll11	0.0343555091976988	-0.224626385269795	0.254	0.295	1
Med1	0.0344102374213464	-0.22220484476866	0.238	0.281	1
Txndc17	0.0344731978686896	0.125102624932433	0.725	0.69	1
Ccdc97	0.0344914063769222	-0.240266544596238	0.294	0.338	1
Gtf2i	0.0344972825495052	-0.0930286152849169	0.817	0.838	1
Scg2	0.0345481752853758	0.134219355060738	0.69	0.663	1
Dhrs7	0.0345911471365976	-0.175696948884998	0.371	0.417	1
Idh2	0.0346459106091998	-0.230215126282844	0.326	0.368	1
Ngly1	0.0346758528743766	-0.223561553369259	0.207	0.249	1
Vps54	0.0347379539751681	-0.23316023768111	0.212	0.253	1
Nr1h2	0.034743357480878	-0.161554324490587	0.429	0.478	1
Abcg4	0.034767892830901	-0.226566674861118	0.298	0.342	1
Gpc1	0.0347873829702549	-0.15264419539079	0.272	0.319	1
Prune1	0.0347886929459352	-0.217328694653391	0.193	0.234	1
Golph3	0.0348474348309304	0.136562635270446	0.588	0.55	1
Olfm3	0.0348504612820257	-0.206834747221512	0.349	0.394	1
Bub3	0.0348802907265036	-0.137352930661443	0.516	0.562	1
Ufd1	0.0349229701646609	-0.180023596579803	0.467	0.504	1
Inafm1	0.0350383955914653	-0.228843821272189	0.345	0.382	1
Arl6ip5	0.0350792750925376	-0.120015142015416	0.725	0.754	1
Pcsk1n	0.035310390541475	-0.0350468571823566	1	1	1
Supt20	0.0353859120158251	-0.178940085420432	0.163	0.201	1
Slc1a3	0.0357466479868118	-0.0945201755862537	0.883	0.903	1
Srrt	0.0357566024690403	-0.186783641411251	0.462	0.498	1
Sgpp1	0.0357811625820293	-0.222481512113693	0.312	0.354	1
Eif3g	0.0358300813797684	-0.116468287255714	0.645	0.688	1
Lzts3	0.0358359308331981	0.276321343623007	0.304	0.264	1
Tubgcp5	0.0359370407840351	-0.204596275025512	0.233	0.276	1
Lbr	0.0360145637237865	-0.260613622992752	0.163	0.2	1
Ipmk	0.03601952517078	0.33732621815284	0.227	0.19	1
Bmp1	0.0360476667248072	-0.210708059227908	0.258	0.302	1
Rps27rt	0.0360539405251179	0.267891496437232	0.295	0.255	1
Trip4	0.0362848859835629	-0.345068390680854	0.2	0.236	1
Ptprt	0.0363885566103433	-0.20179136342163	0.259	0.303	1
Rpl27	0.0364102046442304	0.0652790636984806	1	0.999	1
Cd164	0.0364428804178493	-0.149109029698366	0.37	0.42	1
Wwc1	0.036535521282811	0.15627950581932	0.438	0.385	1
Kcnh2	0.0365993675528999	-0.248269227140311	0.216	0.257	1
Btbd11	0.0366609670559378	-0.296545883049262	0.224	0.263	1
Ndufaf4	0.0368306703977992	0.211043656050568	0.394	0.355	1
Smdt1	0.0368617266053712	0.0610396440954113	0.996	0.996	1
Scmh1	0.0369074054575858	-0.201508093237942	0.273	0.318	1
Gpr62	0.0369099006883428	-0.221481826045103	0.274	0.316	1
Pick1	0.0369792554270532	-0.164551556130109	0.33	0.378	1
Mturn	0.0370034921920815	-0.195607491798257	0.344	0.388	1
Klhdc1	0.0371300177531091	-0.267235716323014	0.178	0.216	1
Tshz3	0.0372370529148771	-0.28049638938477	0.206	0.245	1
G6pdx	0.0372571783903899	-0.184800736841675	0.24	0.284	1
D430019H16Rik	0.0375751201911208	-0.19498118614879	0.243	0.288	1
Cit	0.037676899132876	-0.192440212719574	0.35	0.392	1
Rab33a	0.0377662016865202	-0.237260291770104	0.374	0.413	1
Prodh	0.0377875793556914	-0.271633927216751	0.262	0.3	1
Ptma	0.0378127750475284	0.0468196240841334	0.992	0.98	1
Rab4b	0.0378689236683214	-0.117049273174628	0.674	0.7	1
Ivd	0.037881729368382	-0.189375538086743	0.393	0.437	1
Eci2	0.0379041191551722	-0.241619889555094	0.33	0.37	1
Kcns1	0.0379333268397319	-0.285601377629167	0.225	0.264	1
Stx16	0.0380122437409494	-0.161299441022962	0.403	0.452	1
Zfp277	0.0381024286663447	-0.260898952049977	0.177	0.215	1
Zer1	0.0381035734105865	-0.107107964730028	0.712	0.74	1
Cdk5	0.0384094970258679	-0.124655673143653	0.769	0.777	1
Dclk2	0.03841968149068	-0.15634212481079	0.341	0.386	1
Ddx39b	0.038439234046172	-0.126344829361144	0.71	0.746	1
Tnr	0.0384433071117174	-0.159687917543314	0.378	0.425	1
Adcy5	0.0385779419600118	-0.192304869125415	0.391	0.433	1
Abhd4	0.038638486294114	-0.137845237446661	0.386	0.434	1
Zfp36l2	0.0386631470591003	-0.283733183986464	0.231	0.269	1
Dnajc30	0.0388103954413322	-0.24449803912855	0.499	0.513	1
Sema7a	0.0388707096130809	0.149452819298002	0.545	0.497	1
Idh3g	0.0389002198917505	-0.106150481866109	0.817	0.826	1
Cpt1c	0.0389067613628119	-0.125973303961205	0.526	0.572	1
Them4	0.0389566380899686	-0.201249638375035	0.284	0.328	1
Nr2f6	0.0389877080608041	-0.174865064738616	0.282	0.33	1
Nelfb	0.0390502533957276	-0.172232983424449	0.401	0.442	1
Mast3	0.0390908777493007	0.0907978793537388	0.751	0.71	1
Slc27a1	0.039160240902961	-0.146997547573636	0.431	0.477	1
Cited4	0.0392341161240217	-0.310143923374037	0.164	0.2	1
Vamp2	0.0393276640954895	-0.0572165652579941	0.996	0.999	1
Map4	0.0394127015298862	-0.0797741149371838	0.916	0.931	1
Psmg1	0.0394321179095174	-0.210342264337285	0.195	0.235	1
Tmem63b	0.0394362921408417	-0.119264937986183	0.606	0.661	1
Gm11549	0.0394622387191495	0.187514827403824	0.482	0.445	1
Zbtb11	0.0394896218903019	0.285254643440178	0.398	0.368	1
Akt1	0.0395041930242181	-0.130616284047998	0.612	0.656	1
Clcc1	0.0395682434266069	-0.259143148648593	0.194	0.232	1
Topors	0.0396871577285804	-0.224286567804818	0.178	0.217	1
Llph	0.0397770605708169	0.105258987561276	0.706	0.655	1
Map3k11	0.0397800626415792	-0.201508093237941	0.21	0.253	1
Nipal3	0.0397906102062091	-0.218454887957699	0.418	0.454	1
Fundc2	0.0399406401754811	-0.156940449485969	0.491	0.533	1
Rab6a	0.0399816555691081	0.0628378041340665	0.996	0.992	1
Pttg1	0.0400484354588044	-0.112063851015244	0.605	0.661	1
Lrrc4	0.0400584789051978	-0.19352718135721	0.301	0.342	1
Ccnq	0.0402353835967067	-0.233626097333028	0.287	0.33	1
Gm14296	0.0403063466827339	-0.180500599408049	0.231	0.273	1
Rnaseh2a	0.0403446587932082	-0.242064077613603	0.215	0.255	1
Grik5	0.0404179425671843	-0.0870450336598374	0.76	0.785	1
Prune2	0.0404768512836191	-0.236973918459143	0.382	0.418	1
Sgsm2	0.0405229700194347	-0.218789084132423	0.344	0.384	1
Pccb	0.0405555836352848	-0.22179701577912	0.384	0.419	1
Asrgl1	0.0405924448998051	-0.118933654168989	0.64	0.689	1
Tmem106b	0.0406606798461507	-0.127633525329716	0.701	0.721	1
Ago3	0.0410002794408125	0.283008803255091	0.278	0.24	1
Cpsf2	0.0410282385117626	-0.189992892300832	0.309	0.354	1
Sgsm3	0.0410340741384876	-0.206136919648168	0.426	0.464	1
Ctxn1	0.0411040705055263	-0.0994168702596032	0.948	0.945	1
Hook1	0.0411871679267724	-0.232610651195109	0.236	0.275	1
Nr1d2	0.0413576544399177	0.137432435768404	0.603	0.556	1
Larp4	0.041366995869901	0.235197323338903	0.32	0.28	1
Nudt8	0.0414455636781031	-0.299944151612993	0.168	0.203	1
Usp11	0.0414603680471784	-0.226185641458223	0.405	0.434	1
Gga3	0.0414700025345201	-0.227961331006791	0.385	0.423	1
Nkd1	0.041478678930676	-0.243479383128228	0.187	0.224	1
Zbtb8os	0.0414957083824332	-0.202271222079268	0.347	0.387	1
Aldh9a1	0.0415512746921654	-0.225354835192309	0.243	0.283	1
L1cam	0.0415657001533407	-0.177759490465333	0.343	0.391	1
Plaat1	0.0416480213047577	-0.18902150249211	0.223	0.265	1
Alg5	0.0416907317381971	-0.323454276627705	0.194	0.229	1
Gga1	0.0417120805244377	-0.15812333274828	0.396	0.437	1
Pex19	0.0417689381941393	-0.1589536094698	0.439	0.488	1
Large1	0.0418197484118932	-0.137834615492626	0.577	0.63	1
Pcmtd2	0.0418984278285028	-0.0985702465898924	0.441	0.498	1
Ache	0.0419521918943328	-0.225868706984346	0.343	0.382	1
Fbxo28	0.0419576473237129	0.269630820402777	0.358	0.319	1
Pde4b	0.041975525642509	-0.150716034299554	0.506	0.545	1
Lrrn3	0.0420313510207849	-0.241053521550297	0.374	0.411	1
Nav2	0.0420500012815644	-0.216096867331213	0.179	0.218	1
Myo6	0.0421065236389882	-0.154214885514525	0.482	0.532	1
Zcchc8	0.0421342824229789	-0.262049635172993	0.167	0.203	1
Cdc42ep2	0.0422349690309625	-0.326400393800861	0.301	0.335	1
Rcl1	0.0422783362080219	-0.288957968132967	0.171	0.207	1
Nlgn1	0.0422888610398756	-0.202396657460896	0.309	0.35	1
Ndufs8	0.0423693421914978	-0.0675473883532192	0.927	0.924	1
Sirpa	0.0424289875921029	-0.0953847258838592	0.903	0.908	1
Arpc2	0.0424436462533258	0.138058149350774	0.87	0.852	1
Fsd1	0.0425332600279892	-0.167015070138976	0.377	0.422	1
Tcf3	0.0425702013541766	-0.234287959962317	0.205	0.245	1
Preb	0.0425736880506601	-0.178770828803635	0.439	0.481	1
Mtcl1	0.0426205515490015	0.243375703105619	0.43	0.403	1
Ubl5	0.0426899148709913	0.0615207685771417	0.994	0.993	1
Ccdc85b	0.0427211121224205	0.0732600917001258	0.917	0.908	1
Actr1a	0.0427874504967556	-0.103133845945604	0.716	0.751	1
Ccser2	0.0428099497292553	-0.214466519049573	0.339	0.377	1
Tma16	0.0428484131685765	0.288008868481055	0.208	0.173	1
Tmem267	0.0428700507128822	0.268606378495002	0.319	0.281	1
Map2k7	0.0428873445513629	-0.212116578963697	0.325	0.369	1
Pla2g12a	0.0431034374468347	-0.1777102872717	0.319	0.364	1
Gadd45a	0.0431079131600586	0.434246466421603	0.236	0.203	1
Anxa11	0.0431257382733046	0.263263796467642	0.307	0.268	1
Oscp1	0.0431350032050511	-0.188774477754795	0.259	0.302	1
Etfrf1	0.0431726402860346	-0.212885483230093	0.225	0.264	1
Prkar1a	0.0431837159531109	0.080689925180641	0.977	0.971	1
Emc10	0.0431941656072317	-0.0635099210504679	0.954	0.969	1
Fut9	0.0436439005932531	-0.113955910356452	0.707	0.74	1
Polr2c	0.0437078702736715	0.124587635864649	0.775	0.729	1
Derl1	0.0437370307070305	-0.165098613337112	0.495	0.538	1
Tom1	0.0437608731008269	-0.263980474091151	0.313	0.349	1
Tmem161a	0.0438893305177875	-0.239260437217528	0.218	0.257	1
Flt1	0.0439564858619348	-0.237948402037751	0.24	0.28	1
Dtx4	0.0439833787935404	-0.271995560311098	0.187	0.223	1
Krba1	0.0440510099395039	-0.251641526712585	0.191	0.228	1
Uxt	0.0440982277390738	-0.198407935979212	0.174	0.213	1
Rps6kc1	0.0441496654599518	-0.199209728478453	0.304	0.345	1
Neo1	0.0441652052032849	-0.121606910354481	0.377	0.422	1
Rfesd	0.0441911538987115	-0.231868142150984	0.202	0.24	1
Rhou	0.0442312390422106	0.293772149524362	0.422	0.387	1
Dnajc10	0.0442718571854176	-0.204877529542611	0.371	0.411	1
Prdx2	0.0443183395268668	-0.0598915393111707	0.981	0.987	1
Frmd8	0.0443389267726362	-0.217272488894451	0.341	0.38	1
Jakmip1	0.0443831492949508	-0.193932860106003	0.354	0.398	1
Rph3a	0.0444377851788301	-0.112518776250555	0.844	0.84	1
Gabrg3	0.0444442083917619	-0.290352090038745	0.178	0.214	1
Samd10	0.0445268402247936	-0.248074911692393	0.228	0.266	1
Clasp1	0.0445657890271315	-0.123944846842891	0.396	0.449	1
Hexim1	0.0446273370580692	0.182743983257396	0.44	0.401	1
Rock2	0.0446389512692518	0.126196066420126	0.756	0.731	1
Cdh8	0.0446937427430679	-0.226369745568944	0.184	0.221	1
Gzf1	0.0447711338698177	-0.192978833237643	0.191	0.23	1
Amfr	0.0448712014537985	-0.102946198931077	0.665	0.681	1
Iffo1	0.0449087042749232	-0.203201692953759	0.371	0.411	1
Samd4b	0.0449676561648356	0.172676238780844	0.405	0.36	1
Smarcd1	0.0449985469440352	-0.136565002265893	0.63	0.676	1
Pdia4	0.0450380813387121	0.281340608731584	0.225	0.188	1
Tnk2	0.0450452766139351	-0.140150628886174	0.563	0.594	1
Grk3	0.0450962468587223	-0.214466519049573	0.319	0.36	1
Rab27b	0.0450984675136145	-0.226287109887684	0.202	0.24	1
Osgepl1	0.0451437857405049	-0.243970513359656	0.197	0.234	1
2610001J05Rik	0.0451569159546141	-0.205322646631469	0.413	0.453	1
Naa50	0.0451974937427578	0.168803934410618	0.594	0.56	1
Atp8b2	0.0452876260637323	-0.214143443235685	0.187	0.225	1
Fhod3	0.0453266373210744	-0.191034762008433	0.275	0.316	1
Cox7b	0.0454048675865951	0.0525650653895924	0.998	1	1
Hnrnph1	0.0454689597733276	0.121670432070218	0.825	0.789	1
Xpo5	0.0457171172794342	-0.222329681974647	0.304	0.343	1
Ctnnbip1	0.0457180782069205	-0.192440212719574	0.368	0.413	1
Pla2g6	0.0457501224567602	-0.300930609799043	0.166	0.2	1
Sema6c	0.0457624873167156	-0.275165134963251	0.172	0.208	1
Tom1l2	0.0457793714526777	-0.0887529958722818	0.752	0.775	1
Kctd4	0.0457876206529256	-0.281388870106637	0.187	0.222	1
Cnbp	0.0458015520831274	-0.0677303610983739	0.963	0.954	1
Plekhj1	0.0458306547437752	-0.213237385820049	0.353	0.394	1
Gle1	0.0459379262648407	-0.175277962723168	0.344	0.391	1
Ap1ar	0.0460371356684817	0.204714277278347	0.473	0.435	1
Copg2	0.0461943310485565	-0.16202889982348	0.394	0.439	1
Safb	0.0462999121587258	0.181376661708879	0.53	0.488	1
Prpf40b	0.0464674276697316	-0.203802058082311	0.348	0.39	1
Ak5	0.0464999013053311	-0.172694966149501	0.548	0.576	1
Wsb1	0.0465111424562219	-0.186408554951793	0.311	0.354	1
Mfsd13a	0.0465121750101037	-0.170257159253502	0.216	0.258	1
Nkain2	0.046554592676736	-0.212924720485923	0.307	0.345	1
Ubl7	0.0467832477350102	-0.12745394373234	0.562	0.603	1
Keap1	0.0467869329825088	-0.185440465641259	0.419	0.457	1
Zfp532	0.0468347753474601	-0.213475588973601	0.297	0.338	1
Ess2	0.0468415139074904	-0.264800058906895	0.19	0.226	1
Fam193b	0.0469213303468947	-0.153205049436474	0.343	0.388	1
Megf8	0.0469438692235905	-0.161195538750525	0.49	0.525	1
Dele1	0.0469446866358733	-0.192440212719574	0.207	0.248	1
Tro	0.0469588046919716	-0.147805715728046	0.45	0.495	1
Slc17a5	0.0471356339455439	-0.213047939740696	0.169	0.206	1
Thap3	0.0471649205749834	-0.282298632018756	0.199	0.234	1
Paqr8	0.0472371506046599	0.144218631930161	0.644	0.626	1
Cux1	0.0472723525308285	-0.142277989392131	0.342	0.384	1
Fat3	0.0473426819468543	-0.240653971575192	0.183	0.219	1
Slc4a10	0.0474415903271896	-0.13022137898552	0.672	0.705	1
Stoml2	0.0475871845698735	-0.147970411366672	0.591	0.626	1
Siah2	0.0475960953830898	0.200437292137539	0.304	0.262	1
Tsn	0.0476048873933247	-0.140025263049332	0.598	0.64	1
Smap1	0.0476720314359809	-0.123256647573573	0.675	0.695	1
Gjb6	0.0477367083431023	0.252538319292525	0.497	0.476	1
Vps28	0.0478240925188988	-0.0988450898101562	0.865	0.853	1
Crk	0.0479082516290613	0.142328421918177	0.661	0.624	1
Lgr4	0.0479552182942729	-0.268552524593412	0.175	0.211	1
Ube2k	0.0480086336517323	0.123225796666239	0.767	0.729	1
Eif3k	0.0480831813466644	-0.0754912399068679	0.941	0.939	1
Samm50	0.048119095424163	-0.139524333064013	0.569	0.619	1
Krtcap2	0.048146540624474	0.0854958853530894	0.813	0.785	1
Josd1	0.0481906789830689	0.165309068733937	0.487	0.443	1
Atg2a	0.0482249548473974	-0.239339064628011	0.245	0.283	1
Ist1	0.0482253844955982	0.244764739190084	0.365	0.331	1
Dact3	0.0483122987102398	-0.133869671845403	0.694	0.716	1
Mrps12	0.0483948074499725	0.0832699837882173	0.827	0.811	1
Tbc1d7	0.0485278505531998	-0.240713455568887	0.273	0.313	1
Slbp	0.0486672510798328	-0.20069278095804	0.307	0.348	1
Trpm3	0.0487165762249227	-0.2435594305699	0.239	0.275	1
Gpi1	0.0487612244629254	-0.0465661211215087	0.985	0.995	1
Snx17	0.0487985211889053	-0.126511766091034	0.576	0.616	1
Eif1a	0.0488001789284097	0.223145422979575	0.475	0.446	1
Mamld1	0.0488158586519547	0.307777123990537	0.256	0.222	1
Pacs2	0.0488600065177954	-0.0873727262527513	0.646	0.677	1
Lrrc14	0.0490019868940886	-0.213289769358811	0.21	0.249	1
Csrp1	0.049058142686601	-0.17716714267541	0.868	0.872	1
Eif2s3y	0.0491199608455831	-0.197197822704352	0.303	0.342	1
Dnajc27	0.0491849169833466	-0.154039218318279	0.535	0.569	1
Selenoo	0.0491877597840727	-0.19011382940877	0.261	0.302	1
Gnai1	0.0491947349740102	0.129873268851231	0.721	0.696	1
Gabarapl1	0.0492405885531897	-0.059032070430193	0.994	0.991	1
Sdc3	0.04927054711184	-0.153522090431243	0.458	0.497	1
Lancl2	0.0492951641900018	-0.182360167918456	0.398	0.436	1
Htra2	0.0493260397439625	-0.183786460709751	0.292	0.334	1
Ighm	0.0494609625247097	-0.228489994066588	0.332	0.371	1
Gpatch8	0.0495203743557443	-0.186826606256048	0.279	0.321	1
Dlgap3	0.0495396111566847	-0.122525984078143	0.8	0.82	1
Eloa	0.0495785701316649	-0.271995560311098	0.192	0.227	1
Glrx	0.0495951771150336	-0.113846519975319	0.504	0.551	1
Uba1	0.0497243807303117	-0.0870910286539763	0.853	0.879	1
Armcx4	0.0497332794373066	-0.174442881800215	0.274	0.319	1
Ica1	0.049885627960983	-0.173233592874133	0.378	0.416	1
Clasp2	0.0499038296567075	-0.165384673391665	0.555	0.582	1
Cyb561	0.0499107518428232	-0.214660234396073	0.483	0.507	1
Kcnab2	0.0499382252422964	-0.0846957561283744	0.814	0.837	1
Stum	0.0499515055483555	-0.172887415298174	0.337	0.381	1
Mbip	0.0500086489384765	-0.236059535535551	0.194	0.229	1
Zfp598	0.0500093500200978	0.245224227570619	0.303	0.265	1
Fuom	0.0500615240608595	-0.142304036108132	0.606	0.647	1
Habp4	0.0500709884988906	-0.0962316825104452	0.812	0.811	1
Gabrb3	0.0503633423596417	-0.0621102999043416	0.71	0.754	1
Dync1i1	0.0503693743078861	-0.126179430101474	0.655	0.675	1
Plekha7	0.0503848102408425	-0.282116485052932	0.169	0.203	1
Cyp51	0.0504759228798574	0.19753052590922	0.467	0.427	1
Oard1	0.0505363011498727	-0.235818671024631	0.275	0.312	1
Pigt	0.050591452151054	-0.142125161527487	0.433	0.475	1
Pop4	0.0506033233641879	-0.123643896278325	0.357	0.405	1
Car11	0.0506125200795318	-0.116485392869827	0.706	0.741	1
Atg4c	0.0507718591853355	-0.136818160590652	0.246	0.289	1
Il33	0.0508073834253542	-0.154832041826845	0.506	0.568	1
Ctsa	0.0509256230600662	-0.124682940364869	0.639	0.68	1
Rab4a	0.0509447205914629	-0.122261342228206	0.523	0.568	1
Rnf214	0.0510094207847453	-0.23184859727781	0.265	0.302	1
Zfpl1	0.0510353121286713	-0.232593661422442	0.258	0.295	1
Rpl13	0.0510644551575518	0.0438139884860247	1	1	1
Igbp1	0.0510682961105373	-0.163583960408082	0.397	0.44	1
Deptor	0.051153635276571	-0.264667759217136	0.166	0.2	1
Slc17a7	0.0511536543097887	-0.0662743947659128	0.987	0.989	1
Kdelr1	0.0512030010247543	-0.158589032245605	0.49	0.527	1
Zdhhc9	0.0513820049973992	-0.275777840482241	0.215	0.251	1
Ube2h	0.0513857879499444	-0.102811342220923	0.452	0.506	1
Anxa6	0.0514276863268573	-0.173661601010817	0.47	0.499	1
Ss18l2	0.051707585706919	-0.135970778917019	0.736	0.744	1
Polr3c	0.051740721089679	-0.165968001358383	0.186	0.224	1
Nln	0.0517819454523631	-0.226175714327337	0.225	0.262	1
Osbpl3	0.0518021684191649	0.270056080550555	0.264	0.228	1
Ctdsp2	0.0518925139732861	-0.153985415523483	0.432	0.473	1
Bcap29	0.0519448243250117	-0.178124063664321	0.415	0.451	1
Zfp317	0.0519837493441476	-0.225354835192309	0.179	0.216	1
Rhbdd3	0.0519948014429686	-0.242913206576614	0.202	0.238	1
Ten1	0.0520939291998018	-0.0976944368837248	0.511	0.559	1
Pcid2	0.0521409329637186	-0.208076843760474	0.201	0.238	1
Mrpl33	0.0522589451851835	0.116638882749159	0.839	0.8	1
Slk	0.0523344141682284	-0.178459209967848	0.342	0.381	1
Slc35b2	0.0524660018905409	-0.197499551139466	0.326	0.367	1
Zdhhc22	0.0525953492362506	-0.174527773679429	0.253	0.295	1
Tsta3	0.0526365879384783	-0.195607491798257	0.296	0.335	1
Pdhb	0.0526563312194588	-0.0930712417288895	0.76	0.781	1
Erbin	0.0526993394396256	-0.221142583905395	0.418	0.458	1
Hsd17b4	0.052707567723748	-0.142999204351319	0.439	0.479	1
Ndfip2	0.0527203433789777	0.101971116200679	0.802	0.755	1
Pdgfb	0.0527219759211348	0.313803975915722	0.246	0.213	1
C030017B01Rik	0.0527764452257434	-0.254501180851826	0.175	0.211	1
Borcs5	0.0529374796876425	-0.144138476816556	0.411	0.459	1
Calm3	0.0530100921450804	-0.0435967664796126	1	1	1
Zfyve28	0.0530229682142688	-0.207103130636087	0.23	0.267	1
B230219D22Rik	0.0530250632572515	-0.115716347393613	0.541	0.576	1
Ppdpf	0.0530418757879907	-0.120334175265574	0.778	0.793	1
Hap1	0.0530590197040961	-0.176660578400231	0.258	0.3	1
Pnma2	0.0531890685991574	-0.193905196567257	0.273	0.314	1
Ctsd	0.053197873403971	-0.082435891136978	0.947	0.959	1
Klhl5	0.0532133039442539	-0.209715711414719	0.278	0.318	1
Cope	0.0532652759959928	-0.125276335921177	0.683	0.703	1
Ythdf2	0.0532869500742035	0.270798398570991	0.336	0.305	1
Efr3b	0.0533367059620082	-0.149944395182456	0.486	0.532	1
Gm16286	0.0533692146863873	-0.0996291759353984	0.776	0.785	1
Stx1a	0.0533698598709739	-0.148507972740264	0.692	0.704	1
Tpst2	0.0535421707626073	-0.198882623831119	0.297	0.337	1
1700001L19Rik	0.0535464848162013	0.254296253473773	0.297	0.262	1
Comtd1	0.0535708082111878	-0.164296266740659	0.239	0.277	1
Slc2a8	0.0536244508014986	-0.235135855984895	0.229	0.266	1
Mdp1	0.0536487684065605	-0.128699852607106	0.447	0.49	1
P2ry12	0.0536567269088205	-0.267757277554093	0.233	0.269	1
Slc6a15	0.0536852568524385	-0.188092286909506	0.342	0.382	1
Dock7	0.0537055229483909	-0.227456357837597	0.183	0.217	1
Mcam	0.053712864275016	-0.272938429108502	0.234	0.271	1
Nudt11	0.0537149669571193	-0.193344440289688	0.278	0.319	1
Crkl	0.0538681625725675	0.196675251228073	0.291	0.253	1
Tmem151a	0.0538861915272803	-0.108144650547918	0.928	0.917	1
Sgta	0.0538888994214876	-0.0988980979133675	0.783	0.807	1
Car4	0.0539449958326416	-0.188707932780573	0.298	0.34	1
Gas7	0.0539504821702491	-0.109877617772374	0.658	0.695	1
Tsen15	0.0540210470845715	-0.198660815775811	0.345	0.385	1
Ctsb	0.0540500043676556	-0.0440561935626893	0.998	1	1
Fyco1	0.0540613656190817	-0.215115650687471	0.185	0.22	1
Map6d1	0.0541321595923959	-0.230180640345684	0.369	0.404	1
Camta2	0.0541994186265289	-0.108377024719458	0.792	0.823	1
Pfdn5	0.0542387605988345	0.0502076512838157	1	1	1
Xxylt1	0.054274691115907	-0.198218705254795	0.247	0.287	1
Tsr3	0.0543216626023331	-0.185637203043329	0.317	0.357	1
Slc39a7	0.0543586328733648	-0.133022954420234	0.527	0.559	1
Psma5	0.0544950658976951	0.0999838878577047	0.79	0.749	1
Khdrbs3	0.0547615066984879	0.0966631444364228	0.883	0.864	1
Sh3gl2	0.05482755289386	-0.068898364051492	0.909	0.909	1
Chchd3	0.0548292526243455	-0.123177048409941	0.517	0.564	1
Zfp365	0.0550510344862885	0.0776720477614758	0.935	0.919	1
Ik	0.0550736531694634	-0.104680180082033	0.644	0.684	1
Trak1	0.0551591052914845	0.108747973641155	0.655	0.603	1
Cdkn2aipnl	0.0552002299885391	-0.163270518135243	0.403	0.447	1
St8sia5	0.0552131670413549	0.215095083259549	0.514	0.49	1
Sptbn2	0.0554696799131358	-0.0865423791174214	0.91	0.912	1
Lias	0.0555823620979318	-0.163070556937967	0.346	0.388	1
Polr3h	0.0556203163815951	-0.130133654320976	0.452	0.505	1
Rrbp1	0.0556245822988834	-0.191482229140632	0.323	0.361	1
Map1b	0.0556333955552411	-0.0324652250845174	0.986	0.984	1
Prdx6	0.0556362880021709	-0.0547760124921191	0.903	0.913	1
Mrpl58	0.0556763788756014	-0.130512463576372	0.575	0.614	1
Kifap3	0.0557715996145476	-0.11182298298578	0.891	0.906	1
Fez2	0.0557772250487996	-0.152105853161671	0.41	0.451	1
Pcsk2	0.0558111692083387	-0.11050920147115	0.882	0.888	1
Taok1	0.0559883399146889	-0.133809893315483	0.555	0.593	1
Srp72	0.0560008461453885	-0.154271737130827	0.491	0.523	1
Ppm1h	0.0562701901146919	-0.157610228556475	0.29	0.331	1
Mtmr7	0.056321774121743	-0.198166823746532	0.311	0.348	1
Zfp777	0.0564073413019988	-0.22984781621669	0.217	0.254	1
Fcrls	0.0564354935977969	-0.237427667492885	0.206	0.243	1
Ddx52	0.0565107426160088	-0.279802619214686	0.195	0.228	1
Slc35a4	0.0565756847609917	-0.190353238748239	0.375	0.412	1
Ypel3	0.0566692242664468	-0.0676746265380306	0.992	0.995	1
Appl2	0.0568537995803207	-0.178472260185541	0.373	0.415	1
Atp13a1	0.0569320967313397	-0.179324712929316	0.287	0.327	1
Evi2a	0.0569803626590956	-0.171781478072005	0.419	0.456	1
Hip1	0.0570775807954006	-0.176181993210607	0.215	0.255	1
Map4k2	0.0570832365915067	-0.116109571483888	0.347	0.396	1
Cog7	0.0571387853332613	-0.184230101806106	0.315	0.355	1
Cby1	0.0571807174203824	-0.180990395726075	0.374	0.411	1
Slc48a1	0.057355548352028	-0.0936902299797793	0.898	0.899	1
Jam2	0.0574785899885201	-0.182018427050302	0.252	0.292	1
M6pr	0.057556875204457	-0.114898187236931	0.638	0.684	1
Cs	0.0576379517761861	-0.0734377213677079	0.796	0.826	1
Shtn1	0.057713232044973	-0.0759772111540826	0.266	0.309	1
Mrps18c	0.0577346406921939	0.122338794576173	0.681	0.653	1
Dhdds	0.0578184487749209	-0.174602663438502	0.378	0.421	1
Mpzl1	0.0578410382871277	-0.245889246241081	0.239	0.275	1
Ttll7	0.0579092366798985	-0.104342341949395	0.802	0.82	1
Lrrc58	0.0579365728951914	0.149040679589188	0.652	0.618	1
Nop14	0.057973870302595	-0.215507049235963	0.175	0.211	1
Tbl3	0.0579763355776574	-0.272569473613142	0.207	0.242	1
Rnf121	0.0579961153226006	-0.187950794695334	0.28	0.318	1
Edem2	0.0582501032922631	-0.23769882528729	0.24	0.275	1
Capzb	0.0583096546023046	-0.0624513969310347	0.908	0.92	1
Litaf	0.0584069765564289	-0.264414049326964	0.376	0.412	1
Tlnrd1	0.0584845333085555	0.231730376259969	0.321	0.285	1
Ppp3ca	0.0585253615883414	0.0609317327401593	0.995	0.994	1
Zdhhc4	0.0585867912415693	-0.224610602500598	0.256	0.293	1
Eif1ad	0.0586323259400991	-0.197340459022713	0.421	0.453	1
Trmt6	0.0587142023168558	-0.168480313775393	0.231	0.27	1
2700081O15Rik	0.059050129972449	-0.211656985462749	0.229	0.265	1
Dennd5b	0.0590543186032261	0.159641901138055	0.418	0.373	1
Neurl4	0.0591768574973537	-0.149723422485366	0.451	0.493	1
Kmt2b	0.0592967932113843	-0.1838409966983	0.249	0.289	1
Rpl22	0.0593389950561057	0.0699053092329729	0.992	0.992	1
Pum2	0.0593876516818059	0.126361293392189	0.681	0.647	1
Hspa4l	0.0594206981270062	0.108111237966799	0.754	0.693	1
Klhl13	0.059439062054482	-0.291723644808024	0.17	0.202	1
Lmf1	0.059465576227185	-0.241749273442978	0.189	0.223	1
Pptc7	0.0597101589754651	0.223747302595365	0.405	0.372	1
St8sia3	0.0598169332572491	-0.112629659784342	0.545	0.585	1
Gpr85	0.0599168824017429	-0.192657797372862	0.271	0.31	1
Cox11	0.0599663534859145	-0.146798186429513	0.311	0.354	1
Cd99l2	0.0600344351391816	-0.154965507300912	0.482	0.521	1
Vldlr	0.0601628835700713	-0.226826222408978	0.247	0.285	1
Hspa12a	0.0601940147010481	-0.125042366100044	0.577	0.607	1
Cabin1	0.0604564594688778	-0.171644248447542	0.322	0.364	1
Col4a2	0.0605401630500887	-0.174573791926061	0.171	0.207	1
Mrps15	0.0605635245304213	-0.147789278411655	0.562	0.596	1
Trp53rka	0.0605767020110754	-0.238117787114218	0.197	0.232	1
Scand1	0.0605769276265557	-0.0829307185592767	0.864	0.867	1
Fus	0.0605992248018915	-0.148212769739695	0.609	0.63	1
Ecpas	0.0606116050489622	-0.138884901786316	0.345	0.388	1
Plpp5	0.0610108237504762	-0.324890508743223	0.181	0.212	1
Cdipt	0.0611794555270229	-0.110682992769594	0.802	0.804	1
Pkn1	0.0612869702715331	-0.197719268278109	0.232	0.269	1
Rcbtb2	0.0612995076143123	-0.22041578538076	0.193	0.228	1
Ckmt1	0.0613542155670925	-0.100216729975839	0.854	0.868	1
Snx18	0.0614987353532297	-0.20090179146777	0.179	0.214	1
Ubtd1	0.0615910184440099	-0.242854739877212	0.193	0.227	1
Isyna1	0.0616009531548912	-0.182410189416681	0.263	0.301	1
Lyrm4	0.0617524968989546	-0.1235921190414	0.295	0.338	1
Pou3f3	0.0617814990276825	0.120751635157765	0.634	0.599	1
Ubfd1	0.0619103013181208	0.228081877733495	0.359	0.325	1
Cln8	0.0619409388993858	-0.191724057311029	0.233	0.271	1
Gtf2h4	0.0620854933035498	-0.207195466073469	0.202	0.238	1
Slc9a3r2	0.062192153974681	0.178542106481334	0.408	0.37	1
Ankrd11	0.0622126332088383	-0.228622549026221	0.325	0.361	1
Id3	0.062227779439109	-0.195103669533354	0.402	0.445	1
Klf7	0.0622649385647947	-0.206495807940994	0.204	0.239	1
Decr1	0.0623039020348861	-0.285362144556586	0.176	0.209	1
Szt2	0.0623383825882318	-0.232049487766318	0.205	0.239	1
Rps6kb2	0.062403569992472	-0.211776428691768	0.219	0.256	1
Mtss1	0.0624701812870837	-0.211909304127358	0.208	0.244	1
Ankrd45	0.0625268200791901	-0.153718579789503	0.371	0.414	1
Hectd4	0.0628428224373194	-0.0852364168854042	0.716	0.746	1
Plxna1	0.0629306521150447	-0.189375538086743	0.283	0.325	1
Abhd13	0.0629307417850897	-0.201025505830569	0.265	0.302	1
Sv2b	0.0629765036221758	-0.111022159713314	0.828	0.836	1
Grm2	0.0631868462391446	-0.254694170624154	0.255	0.29	1
Fcho1	0.0632199573374391	-0.158316716800549	0.325	0.368	1
Lyrm9	0.0632707342527251	-0.219454233752625	0.197	0.232	1
Dohh	0.063428525978351	-0.130361467182819	0.665	0.677	1
Arhgap20	0.0636274104134823	-0.191320133395159	0.288	0.326	1
Gpd1	0.0636854428063522	0.183389820466771	0.546	0.51	1
Nat9	0.0637796323740317	-0.206215591364238	0.252	0.288	1
Epop	0.0638514528426985	0.158179301837058	0.607	0.567	1
Fubp1	0.0638878416387419	-0.130630939005115	0.437	0.478	1
Bphl	0.064109582015087	-0.178329500366422	0.373	0.412	1
Bag4	0.0641140262968789	-0.140198796591999	0.393	0.435	1
Ints14	0.0641512319090921	-0.152987857860469	0.195	0.23	1
Cdk2ap1	0.0641882730302549	0.133528540013812	0.602	0.565	1
Atg9a	0.0641972289226882	-0.108365094438772	0.551	0.588	1
Hnrnpf	0.064286205592831	0.147868641541066	0.616	0.58	1
Ap2m1	0.0643373040395315	-0.0499447038516996	0.999	1	1
Vps8	0.064338558257732	-0.156041743860251	0.341	0.379	1
Atraid	0.06438429078962	-0.113185437104679	0.662	0.683	1
Ano4	0.0644847524181987	-0.260853516413696	0.253	0.288	1
H2afy	0.0644906463084083	-0.130756347448289	0.469	0.51	1
AI593442	0.0645859034438624	-0.130293644653005	0.688	0.707	1
Nrsn2	0.0645879801810493	-0.160503690842342	0.575	0.603	1
0610009L18Rik	0.064610982612414	-0.277584793964867	0.177	0.21	1
Itm2a	0.0646205178559985	-0.170419159707424	0.416	0.45	1
Ednrb	0.0646590726846547	-0.189925345654712	0.275	0.313	1
Mbp	0.0647750278499315	-0.106909900809842	0.993	0.991	1
Mcmbp	0.0648223009103016	0.192053568549281	0.241	0.205	1
Gamt	0.0648349856758038	-0.210509385725198	0.377	0.417	1
Zfp943	0.0648492414009528	-0.225354835192309	0.196	0.23	1
Ppip5k1	0.0648570283809033	-0.13815154148983	0.325	0.368	1
Pcf11	0.0649985449047469	0.23329867273043	0.294	0.259	1
Cntnap2	0.0650060854241184	-0.120272789134752	0.377	0.427	1
Snx24	0.0650073946297176	-0.22179701577912	0.217	0.252	1
Timp2	0.0651234225034252	-0.12829667651306	0.652	0.69	1
Plec	0.0651422531034408	-0.108079119670076	0.476	0.519	1
Rpa1	0.0651905724367826	-0.215222252456529	0.303	0.339	1
Prrt3	0.0653391972393967	-0.122647787028183	0.371	0.416	1
Chordc1	0.0653478759524442	0.193393228112707	0.518	0.496	1
Dmac2l	0.0655388844219292	-0.234909141905558	0.239	0.274	1
Ypel4	0.0655477965019613	-0.16062591688053	0.338	0.379	1
Pcif1	0.0655536228344674	-0.139318360951714	0.511	0.541	1
Zfp354c	0.065639964365109	-0.114197655150293	0.229	0.268	1
Sdc2	0.0656733032348785	0.209582221524239	0.319	0.284	1
Ctc1	0.0659613789573386	-0.19868688473023	0.216	0.253	1
Gpm6b	0.0662809132975825	-0.0658981955163855	0.988	0.99	1
Tlk2	0.0662951391603777	-0.200449493429489	0.351	0.387	1
Ccm2	0.0663405120847925	0.152492104778118	0.454	0.415	1
Cdc16	0.0664307217273379	-0.151825799770344	0.349	0.39	1
Dolk	0.066605823180362	-0.210287387103368	0.2	0.235	1
Mlst8	0.0666530351422292	-0.25714590210739	0.207	0.24	1
Zfp652	0.0667009129822123	-0.209836928102397	0.209	0.245	1
Mtg1	0.0667304204183233	-0.171781478072005	0.262	0.301	1
Trappc9	0.0667800138168053	-0.109472650740693	0.397	0.446	1
Adgra1	0.0668032189964084	0.141733702641853	0.503	0.466	1
Kcnt1	0.0669775730033728	-0.167929040151307	0.349	0.385	1
Kif5c	0.0670271293687863	-0.0818586371564856	0.922	0.936	1
Recql5	0.0670433961144068	-0.253856256817443	0.169	0.201	1
Grm5	0.0670467020289935	-0.18125461944842	0.523	0.553	1
Coq8a	0.0670968935463641	-0.206007420989515	0.28	0.317	1
Napa	0.0671529535372331	-0.0455950821685907	0.977	0.969	1
Hibch	0.0671724287386957	-0.251706162139262	0.176	0.209	1
Ptprs	0.0672667809659759	-0.0849169609285425	0.853	0.871	1
Zfp131	0.0673038376517095	0.208144199934071	0.332	0.297	1
Ndufa8	0.0673480946954489	0.0548779526608369	0.979	0.97	1
Ski	0.0675075807147938	0.152068372286757	0.563	0.524	1
Gm15631	0.0675475314876872	-0.255728484235828	0.182	0.214	1
Mdn1	0.0675951627404473	-0.167456451484108	0.185	0.22	1
Tppp	0.0676078438360877	-0.109817599257923	0.786	0.808	1
Arsa	0.0677936981186398	-0.20849261800494	0.197	0.231	1
Lrp1b	0.067804075056985	-0.202271222079268	0.173	0.208	1
Sybu	0.0678603047588653	0.173657240160459	0.518	0.489	1
Pet100	0.0678745522570807	0.140574586769347	0.701	0.666	1
Yipf2	0.0679421859118189	-0.210287387103368	0.205	0.24	1
Arl4c	0.0680842108885455	-0.190921338128436	0.339	0.378	1
Tmem132b	0.0681459296084947	-0.182480057812645	0.381	0.419	1
Romo1	0.0682174760492871	0.07966609150814	0.927	0.902	1
Bloc1s5	0.0684655192925621	-0.154965507300911	0.196	0.232	1
Fbxo44	0.0686238752815876	-0.118439631275797	0.722	0.746	1
Pfdn4	0.0687560971422972	0.117136628073036	0.625	0.591	1
Eif3l	0.0687749351057398	-0.143028126605064	0.523	0.55	1
Rundc3a	0.0688906988541238	-0.0520042789388666	0.907	0.925	1
Usp31	0.0690182027463913	0.158237839366367	0.457	0.417	1
Mt1	0.0692238667784909	0.0849709481490608	1	1	1
Tmem230	0.0693759523214991	-0.17056236235193	0.352	0.388	1
Mtf2	0.069483300002099	-0.157062448136492	0.249	0.286	1
AW047730	0.0696902133466003	-0.17520128113642	0.459	0.49	1
Atg7	0.0697918775637939	-0.220319245295011	0.226	0.258	1
Wars	0.0698910031197707	-0.106413762468802	0.567	0.602	1
Klf6	0.0699703631215666	-0.162932334658494	0.267	0.304	1
Bmt2	0.0699968716006791	0.265805104993071	0.304	0.272	1
Rab6b	0.0700753125313532	-0.0321449621989323	0.988	0.98	1
Rnf157	0.0701147947610025	-0.0929285416815693	0.727	0.751	1
Dzip1	0.0702173093907541	-0.14186051967755	0.312	0.354	1
Nubp1	0.0702361655401097	-0.277584793964867	0.179	0.211	1
Stmn2	0.070349025241744	-0.0802328720340504	0.964	0.97	1
Cdh13	0.0704282016317045	-0.129465135007045	0.294	0.336	1
Tdrkh	0.0704288681023253	-0.13310992401009	0.249	0.288	1
Fam222b	0.0705169759109618	-0.179840175939941	0.191	0.225	1
Atp5h	0.070587079963815	-0.0445990885522272	1	1	1
Ltk	0.0706102667653035	-0.209413291323288	0.182	0.215	1
Stard7	0.070726663303491	-0.11921548235171	0.516	0.552	1
Zcchc7	0.0707414960675729	-0.206791230290933	0.233	0.268	1
Hexa	0.0707838946753777	-0.155745131767811	0.428	0.465	1
Casp9	0.0707864222958169	-0.205647163774823	0.17	0.203	1
Stmn3	0.0708384445382939	-0.0659630887435627	0.999	0.998	1
Wdyhv1	0.0708555301525544	-0.206791230290933	0.239	0.274	1
Kcnd2	0.07092554182601	0.123301358790311	0.594	0.55	1
Adssl1	0.0709503316334037	-0.200075426743952	0.319	0.355	1
Kcnma1	0.070998829667575	-0.128089801309517	0.445	0.478	1
Apc2	0.0710274193233763	-0.123871738199343	0.375	0.415	1
Grcc10	0.0710599015988721	-0.0610695404638335	0.99	0.985	1
Vegfb	0.0711467042198048	-0.0820011586478783	0.829	0.843	1
Hmg20a	0.0711479481809751	-0.132842696402771	0.35	0.385	1
Ndufa12	0.0712292328363144	0.057011541096843	0.992	0.986	1
Golga7	0.0713159744189043	0.112846038794754	0.699	0.653	1
Adam22	0.0713968945253851	-0.105349631835354	0.549	0.576	1
Adap1	0.0714508960429408	-0.0792892979389503	0.855	0.873	1
Myg1	0.0715674477652542	-0.170356814682852	0.275	0.313	1
Eif3b	0.0717087550812256	0.0981237112584528	0.57	0.526	1
Ier3ip1	0.0717871659723616	0.125867566489091	0.709	0.684	1
Ccdc28b	0.0719578686495396	0.191240930708835	0.337	0.302	1
Nat8l	0.0719815601757637	-0.0636646212001646	0.863	0.873	1
Mcm3ap	0.0721178420218294	-0.168165005055771	0.241	0.279	1
Sipa1l1	0.0721346712595257	0.175129908457849	0.584	0.548	1
Cntn2	0.0721524038718974	-0.167322713820894	0.477	0.507	1
Aldh1l1	0.0721667452379717	-0.140739719756896	0.371	0.41	1
Abat	0.072180703874523	-0.11427943672002	0.719	0.738	1
Cacnb3	0.0721902882330477	-0.13578649070618	0.643	0.669	1
Jag2	0.0722056799600992	-0.257842687941214	0.199	0.231	1
March8	0.0722274947761636	-0.172887415298174	0.324	0.362	1
Rasgrf1	0.0722617241554134	-0.101554069679071	0.865	0.886	1
Utrn	0.0723005513544721	-0.183229359519633	0.245	0.281	1
Aar2	0.0723311122323005	-0.142365470521278	0.35	0.391	1
Disp3	0.0723356744864282	0.243784336973002	0.209	0.177	1
Ccnd1	0.0723728854916684	-0.212415779484811	0.223	0.258	1
Cntn1	0.0724966496509421	-0.0726251262492057	0.929	0.927	1
Medag	0.0725371670144903	-0.254219651913302	0.191	0.223	1
Kif21b	0.0726434129890091	-0.217522268226698	0.302	0.335	1
Kdm5a	0.0727337725473703	-0.250566779120049	0.217	0.252	1
Nosip	0.0730379535141139	-0.171416028081506	0.364	0.4	1
Map3k10	0.0730472460211784	-0.100259615210776	0.556	0.601	1
Sirt2	0.0731284729608518	-0.122864357699054	0.794	0.808	1
Tbc1d9	0.0731399832295094	-0.11921548235171	0.434	0.474	1
Ltn1	0.0731485250836714	-0.192373956546475	0.299	0.335	1
Tent2	0.0733239657273408	-0.210982717685173	0.219	0.254	1
Lonrf2	0.0734308858438699	-0.0858277867505398	0.541	0.577	1
Zfp869	0.0734799586278734	-0.162161008705115	0.213	0.251	1
Alg2	0.0735755029990663	-0.15168292331161	0.567	0.588	1
Ranbp10	0.0735870177700244	-0.200320645421286	0.178	0.212	1
Lage3	0.0738336831065228	-0.209621908927713	0.375	0.41	1
Chmp3	0.0739048393798856	-0.115754184109043	0.598	0.63	1
Pkd1	0.0740864699031556	-0.194913721628173	0.416	0.447	1
Pja1	0.0742117841061413	0.0981297678237043	0.855	0.832	1
Rnf19a	0.0743840096888634	0.285995337043407	0.257	0.226	1
Tm6sf1	0.0744918417187385	-0.236702512895617	0.187	0.22	1
Rgs5	0.0745170296694839	-0.0902648219627616	0.37	0.414	1
Snx19	0.0745385007400499	-0.16740748598303	0.32	0.36	1
Hax1	0.0745826055139831	0.129033131954129	0.534	0.501	1
Npy1r	0.0746025598663736	-0.261155556620156	0.186	0.218	1
Stam2	0.0747023403978883	-0.254769564266401	0.201	0.233	1
Padi2	0.0747448699771208	-0.187195251982057	0.222	0.258	1
Usp36	0.07480398110545	-0.210404493726338	0.186	0.219	1
2810468N07Rik	0.074826944352339	-0.196415950794415	0.466	0.498	1
2410002F23Rik	0.0748347439701651	-0.214466519049573	0.349	0.381	1
Ube3c	0.0748580728665744	-0.163028092257888	0.446	0.476	1
Spire1	0.0749041778570735	0.111461510795606	0.678	0.655	1
Dip2a	0.0749855183495286	-0.172613373120336	0.418	0.456	1
Sh3glb2	0.0750976055997939	-0.081261336691192	0.835	0.838	1
Zfand5	0.0751388516924094	-0.0752694544327795	0.839	0.859	1
Arrb2	0.0751869527619	-0.16432540179475	0.294	0.332	1
Hexdc	0.075198024168388	-0.215266017568726	0.228	0.262	1
Tbc1d10a	0.0752239928356554	-0.187386984993289	0.221	0.256	1
Fam53c	0.075288309719674	-0.0827631250689811	0.338	0.387	1
Stim1	0.0753101943184588	-0.143824949695711	0.359	0.398	1
Glcci1	0.0753764246570333	-0.146768354334292	0.294	0.336	1
Ak2	0.0756575981947325	-0.118439631275798	0.264	0.304	1
Samd1	0.0757258113540349	-0.176856317501119	0.218	0.255	1
Bbs2	0.0757829292360407	-0.286210040579164	0.179	0.211	1
Ints3	0.0758348762072	-0.143140071904122	0.36	0.397	1
Zbtb18	0.0760444802166464	-0.0942611535792692	0.862	0.875	1
Sgms1	0.0760862310657758	0.217003270086046	0.27	0.235	1
Mars	0.076230548484504	-0.181994846088379	0.337	0.371	1
Emc9	0.0762508249424968	-0.185006609673465	0.378	0.413	1
Coasy	0.0762527854985939	-0.159330699862313	0.262	0.299	1
Cyth2	0.0763292670394582	-0.103566354794267	0.506	0.55	1
Rab5c	0.0763355449941338	-0.0920227135941981	0.674	0.711	1
Tmed3	0.0764536640189757	-0.170907051169933	0.394	0.43	1
Hivep2	0.0764617097650547	0.103952790060651	0.684	0.646	1
Arhgap33	0.0765117916733357	-0.197778590839885	0.395	0.43	1
Txn1	0.0767047467010445	0.0791673089728366	0.875	0.849	1
Mier1	0.0768673473174162	-0.21595613719006	0.2	0.232	1
Tbc1d17	0.0768828468212124	-0.153547625082716	0.402	0.438	1
Kcnk2	0.0768875732536565	-0.178049120413953	0.305	0.342	1
Zfp318	0.0769486749773043	-0.184244647228984	0.218	0.253	1
Cnpy3	0.0770105550624448	-0.130377119982213	0.438	0.485	1
Psmc2	0.0771532086191727	-0.0803851810067012	0.693	0.71	1
Zswim1	0.0772567992856546	-0.175639075565661	0.267	0.303	1
Ech1	0.0772800419304563	-0.183661886892349	0.489	0.516	1
Mark3	0.0773061783328477	0.12528850929937	0.61	0.581	1
Ogfod2	0.0774943520668651	-0.162345037666509	0.302	0.341	1
4930402H24Rik	0.077508024408251	-0.167349231756744	0.524	0.543	1
Ndst1	0.0776047159377654	-0.164995872438176	0.331	0.369	1
Cox19	0.0776256985098377	0.157103264546165	0.491	0.45	1
Apln	0.0778087491158188	-0.108716027499566	0.286	0.327	1
Pgap2	0.0778292555435229	-0.231403879865114	0.186	0.218	1
Rabl2	0.0778906154905216	-0.215623297174536	0.308	0.343	1
Ube2s	0.0779041867230951	0.0766048434624568	0.864	0.853	1
Hdac6	0.0779326061268451	-0.199359626659365	0.262	0.298	1
Ykt6	0.0780576779159598	-0.0876346336300963	0.522	0.566	1
Mnt	0.0781176300968063	0.23373784416447	0.28	0.248	1
Acin1	0.0781765238876852	0.20868362601659	0.41	0.376	1
Phospho2	0.0781866962368734	0.185006176877061	0.311	0.274	1
Mex3c	0.0781868502015581	0.212766277199576	0.307	0.272	1
Elk1	0.0782614976682246	-0.142925177282307	0.315	0.358	1
C130071C03Rik	0.0783751321139069	-0.149964826242545	0.255	0.294	1
Polr2h	0.0784011541936254	0.163110262090844	0.441	0.405	1
Brd3os	0.0785233677148018	-0.193114498192102	0.312	0.347	1
Kmt2a	0.0787760119906324	0.160769972171296	0.402	0.365	1
Nprl3	0.0788384742961291	-0.153454040383312	0.17	0.202	1
Vps11	0.0789653301220714	-0.165490687163622	0.384	0.417	1
Ankrd9	0.0791869513773314	-0.194358945600998	0.256	0.293	1
Pcdh1	0.0793683152374401	0.221285564059068	0.331	0.3	1
Tmub2	0.0793750266881606	-0.117370685443754	0.529	0.572	1
Polr2k	0.0794401865142237	0.0876647814223146	0.799	0.767	1
Abca2	0.0794887974178701	-0.157189743688118	0.829	0.813	1
Ap1b1	0.0796424330618629	-0.11930412448506	0.693	0.711	1
Ginm1	0.0797026969242308	-0.148079121715672	0.17	0.202	1
Ifi27	0.0798149992701112	-0.101142807794765	0.393	0.438	1
Rbbp5	0.0799742378163711	-0.136940718891782	0.256	0.294	1
Farp1	0.079986438942893	-0.139872358070211	0.368	0.408	1
Arhgef25	0.0801113921742256	-0.124288530448533	0.669	0.689	1
Agrn	0.0801387170781472	-0.170186244239681	0.465	0.493	1
Myl9	0.0801756786323784	-0.2027769872171	0.208	0.246	1
Mgat1	0.0801965677593982	-0.127141825076592	0.363	0.402	1
Vps9d1	0.0802165971519574	-0.137055309443144	0.376	0.413	1
Pfkl	0.0803207583304055	-0.0974056181556232	0.604	0.627	1
Pou6f1	0.0804999866113595	-0.121459176491171	0.386	0.428	1
Ptprj	0.0806372747811218	0.163735408721762	0.459	0.425	1
Cnnm1	0.0806613524053762	-0.143335070220414	0.331	0.374	1
Srcin1	0.0807132222634215	-0.0622835047910597	0.665	0.706	1
Dnajb11	0.0807362060317555	0.191738273611538	0.462	0.432	1
Kcnip4	0.0808964442595486	0.116619201896811	0.599	0.557	1
Usp4	0.0810505026947734	-0.0929946147183341	0.411	0.46	1
Fibp	0.0810631969756914	-0.10831541400209	0.44	0.486	1
Mb21d2	0.0811504716146097	-0.217665569603662	0.347	0.376	1
Tmem8b	0.0811779302644916	-0.242965851034314	0.211	0.244	1
Ssu72	0.0811790523827571	-0.0857400896403196	0.827	0.853	1
Rpap2	0.0812051509078106	-0.200562373741022	0.202	0.235	1
Myo18a	0.081213761372591	-0.125012285199284	0.482	0.519	1
Dgke	0.0812922930480785	-0.18391262519041	0.378	0.414	1
Hbp1	0.0814042627231669	-0.160874897596194	0.235	0.27	1
Tnks2	0.0814583034429827	0.125669927769037	0.548	0.508	1
Cdkn1b	0.0815969749115336	-0.212415779484811	0.205	0.237	1
Zfp746	0.0816135965706182	-0.199999260915415	0.23	0.264	1
Timm8b	0.0816604120480529	0.03956538190906	0.994	0.989	1
Rnf130	0.081732444467657	-0.104715912656595	0.587	0.625	1
Gstm7	0.0817760095724688	-0.174384763684676	0.284	0.318	1
Polb	0.081871593758194	0.134887121417711	0.564	0.532	1
Cdc73	0.0819005967811711	-0.137804956142729	0.263	0.302	1
Trim8	0.0820435346975511	-0.145490180253077	0.358	0.399	1
Bod1	0.0821900163183894	0.088096250970858	0.754	0.737	1
Scd1	0.0822130588384526	-0.128804121114011	0.708	0.711	1
Pi4k2a	0.0822254013044712	-0.109877617772373	0.451	0.495	1
Nt5c	0.0822879285355973	-0.133649276063819	0.508	0.541	1
Nipsnap2	0.0825101610985847	-0.129675348476875	0.459	0.495	1
mt-Atp6	0.0825149196552477	0.0200581774749207	1	1	1
[truncated: 6,182 more rows]
