# Supplementary material for: Single-cell resolution spatial transcriptomic signature of the retrosplenial cortex during memory consolidation
Source: Mol Psychiatry. 2025 Nov 4;31(4):1845–56. doi: 10.1038/s41380-025-03331-3 (PMC12645481; doi:10.1038/s41380-025-03331-3)
Supplement: Supplementary file 3 — Supplementary Table 2 [file 41380_2025_3331_MOESM3_ESM.xlsx]

## Sheet: Sheet 1
ID	Description	GeneRatio	BgRatio	pvalue	p.adjust	qvalue	geneID	Count
GO:0061629	RNA polymerase II-specific DNA-binding transcription factor binding	12/74	382/28407	3.0533e-10	6.56459e-08	4.14606e-08	Fos/Nr4a1/Bhlhe40/Hspa1b/Nr4a3/Nr4a2/Dnaja1/Nfkbia/Hspa1a/Per2/Hspb1/Trib2	12
GO:0031625	ubiquitin protein ligase binding	11/74	338/28407	1.23322e-09	1.32571e-07	8.37288e-08	Hspa5/Per1/Hspa1b/Xbp1/Dnaja1/Dio2/Nfkbia/Hspa1a/Trib2/Cdkn1a/Cacybp	11
GO:0044389	ubiquitin-like protein ligase binding	11/74	358/28407	2.24859e-09	1.61149e-07	1.01778e-07	Hspa5/Per1/Hspa1b/Xbp1/Dnaja1/Dio2/Nfkbia/Hspa1a/Trib2/Cdkn1a/Cacybp	11
GO:0051082	unfolded protein binding	7/74	88/28407	3.26527e-09	1.75508e-07	1.10847e-07	Hspa5/Dnajb5/Hspa1b/Dnajb1/Dnaja1/Hspa1a/Hspb1	7
GO:0044183	protein folding chaperone	6/74	55/28407	6.65746e-09	2.86271e-07	1.80803e-07	Hspa5/Hspa1b/Dnajb1/Hsph1/Hspa1a/Hspb1	6
GO:0031072	heat shock protein binding	6/74	152/28407	2.91728e-06	0.000104536	6.60226e-05	Hspa5/Hspa1b/Dnajb1/Dnaja1/Nfkbia/Hspa1a	6
GO:0017017	MAP kinase tyrosine/serine/threonine phosphatase activity	3/74	13/28407	4.76296e-06	0.000146291	9.23943e-05	Dusp14/Dusp6/Dusp5	3
GO:0060590	ATPase regulator activity	4/74	46/28407	6.37172e-06	0.00017124	0.000108152	Dnajb1/Hsph1/Dnaja1/Ahsa2	4
GO:0033549	MAP kinase phosphatase activity	3/74	18/28407	1.34627e-05	0.000289447	0.000182809	Dusp14/Dusp6/Dusp5	3
GO:0051787	misfolded protein binding	3/74	18/28407	1.34627e-05	0.000289447	0.000182809	Hspa5/Hspa1a/Sdf2l1	3
GO:0035259	nuclear glucocorticoid receptor binding	3/74	20/28407	1.87378e-05	0.000366239	0.000231309	Nr4a1/Nr4a3/Nr4a2	3
GO:0004860	protein kinase inhibitor activity	4/74	68/28407	3.04511e-05	0.000545583	0.000344579	Spred1/Hspb1/Trib2/Cdkn1a	4
GO:0042826	histone deacetylase binding	5/74	143/28407	3.67165e-05	0.000605694	0.000382544	Hspa1b/Xbp1/Hspa1a/Per2/Jdp2	5
GO:0019210	kinase inhibitor activity	4/74	73/28407	4.02999e-05	0.000605694	0.000382544	Spred1/Hspb1/Trib2/Cdkn1a	4
GO:0001671	ATPase activator activity	3/74	26/28407	4.22578e-05	0.000605694	0.000382544	Dnajb1/Dnaja1/Ahsa2	3
GO:0019207	kinase regulator activity	6/74	266/28407	6.92653e-05	0.000841652	0.00053157	Rheb/Spred1/Hspb1/Trib2/Irs2/Cdkn1a	6
GO:0004722	protein serine/threonine phosphatase activity	4/74	84/28407	6.99131e-05	0.000841652	0.00053157	Dusp14/Dusp6/Dusp5/Pdp1	4
GO:0051087	protein-folding chaperone binding	5/74	164/28407	7.04639e-05	0.000841652	0.00053157	Dnajb5/Dnajb1/Dnaja1/Sdf2l1/Ahsa2	5
GO:0051059	NF-kappaB binding	3/74	34/28407	9.58125e-05	0.00108419	0.000684754	Hspa1b/Nfkbia/Hspa1a	3
GO:0030291	protein serine/threonine kinase inhibitor activity	3/74	35/28407	0.000104599	0.00112444	0.000710172	Spred1/Hspb1/Cdkn1a	3
GO:0046982	protein heterodimerization activity	6/74	312/28407	0.000165557	0.00164633	0.00103979	Nr4a1/Bhlhe40/Nr4a2/Xbp1/Jdp2/Bcl2l1	6
GO:0008138	protein tyrosine/serine/threonine phosphatase activity	3/74	41/28407	0.000168462	0.00164633	0.00103979	Dusp14/Dusp6/Dusp5	3
GO:0033550	MAP kinase tyrosine phosphatase activity	2/74	10/28407	0.000297207	0.00277824	0.00175468	Dusp6/Dusp5	2
GO:0019887	protein kinase regulator activity	5/74	230/28407	0.000340692	0.00278456	0.00175867	Rheb/Spred1/Hspb1/Trib2/Cdkn1a	5
GO:0004879	nuclear receptor activity	3/74	53/28407	0.000361997	0.00278456	0.00175867	Nr4a1/Nr4a3/Nr4a2	3
GO:0098531	ligand-activated transcription factor activity	3/74	53/28407	0.000361997	0.00278456	0.00175867	Nr4a1/Nr4a3/Nr4a2	3
GO:0008330	protein tyrosine/threonine phosphatase activity	2/74	11/28407	0.00036264	0.00278456	0.00175867	Dusp6/Dusp5	2
GO:0140776	protein-containing complex destabilizing activity	2/74	11/28407	0.00036264	0.00278456	0.00175867	Hspa1b/Hspa1a	2
GO:0035497	cAMP response element binding	2/74	12/28407	0.000434434	0.00322081	0.00203419	Nr4a3/Jdp2	2
GO:0005068	transmembrane receptor protein tyrosine kinase adaptor activity	2/74	14/28407	0.000596974	0.00427831	0.00270209	Sh2d3c/Irs2	2
GO:0001221	transcription coregulator binding	4/74	150/28407	0.000644977	0.00447323	0.0028252	Fos/Per1/Nr4a3/Per2	4
GO:0016922	nuclear receptor binding	4/74	156/28407	0.00074689	0.00501817	0.00316937	Nr4a1/Nr4a3/Nr4a2/Per2	4
GO:0017018	myosin phosphatase activity	3/74	71/28407	0.000854039	0.00543636	0.00343349	Dusp14/Dusp6/Dusp5	3
GO:0004721	phosphoprotein phosphatase activity	4/74	162/28407	0.000859703	0.00543636	0.00343349	Dusp14/Dusp6/Dusp5/Pdp1	4
GO:0000979	RNA polymerase II core promoter sequence-specific DNA binding	2/74	23/28407	0.00163472	0.00976292	0.00616605	Egr1/Fos	2
GO:0140416	transcription regulator inhibitor activity	2/74	23/28407	0.00163472	0.00976292	0.00616605	Dnajb1/Hspa1a	2
GO:0004725	protein tyrosine phosphatase activity	3/74	92/28407	0.00180453	0.0104858	0.00662258	Dusp14/Dusp6/Dusp5	3
GO:0140311	protein sequestering activity	2/74	25/28407	0.00193188	0.0109304	0.00690341	Nfkbia/Cdkn1a	2
GO:0140662	ATP-dependent protein folding chaperone	2/74	26/28407	0.00208935	0.0115182	0.00727467	Hspa5/Hsph1	2
GO:0051117	ATPase binding	3/74	100/28407	0.00228925	0.0123047	0.00777141	Dnajb1/Plk2/Sdf2l1	3
GO:0035035	histone acetyltransferase binding	2/74	30/28407	0.00277775	0.0145663	0.00919975	Egr1/Nr4a3	2
GO:0019902	phosphatase binding	4/74	243/28407	0.00376277	0.0192618	0.0121654	Ppp1r3g/Spred1/Irs2/Hmgcr	4
GO:0030159	signaling receptor complex adaptor activity	2/74	39/28407	0.00466071	0.0233035	0.014718	Sh2d3c/Irs2	2
GO:0016791	phosphatase activity	4/74	263/28407	0.00497551	0.0243121	0.015355	Dusp14/Dusp6/Dusp5/Pdp1	4
GO:0043548	phosphatidylinositol 3-kinase binding	2/74	42/28407	0.00538826	0.0257439	0.0162593	Xbp1/Irs2	2
GO:0140313	molecular sequestering activity	2/74	45/28407	0.00616445	0.0288121	0.0181971	Nfkbia/Cdkn1a	2
GO:0001046	core promoter sequence-specific DNA binding	2/74	51/28407	0.00785959	0.0359534	0.0227074	Egr1/Fos	2
GO:0030544	Hsp70 protein binding	2/74	59/28407	0.0104069	0.0456629	0.0288397	Dnajb1/Dnaja1	2
GO:0070888	E-box binding	2/74	59/28407	0.0104069	0.0456629	0.0288397	Per1/Bhlhe40	2
GO:0001664	G protein-coupled receptor binding	4/74	335/28407	0.0114477	0.0492252	0.0310896	Homer1/Hspa1b/Dnaja1/Hspa1a	4
GO:0001222	transcription corepressor binding	2/74	66/28407	0.0128948	0.0543605	0.0343329	Per1/Per2	2
GO:0042578	phosphoric ester hydrolase activity	4/74	350/28407	0.0132604	0.0548266	0.0346274	Dusp14/Dusp6/Dusp5/Pdp1	4
GO:0019903	protein phosphatase binding	3/74	191/28407	0.0136772	0.0554829	0.0350418	Ppp1r3g/Irs2/Hmgcr	3
GO:0030276	clathrin binding	2/74	70/28407	0.0144213	0.0564965	0.035682	Plk2/Bcl2l1	2
GO:0002020	protease binding	3/74	195/28407	0.0144526	0.0564965	0.035682	Hspa1b/Xbp1/Hspa1a	3
GO:0030971	receptor tyrosine kinase binding	2/74	82/28407	0.0194385	0.07463	0.0471348	Sh2d3c/Irs2	2
GO:0035591	signaling adaptor activity	2/74	88/28407	0.0221834	0.0826605	0.0522066	Sh2d3c/Irs2	2
GO:0004857	enzyme inhibitor activity	4/74	410/28407	0.0222991	0.0826605	0.0522066	Spred1/Hspb1/Trib2/Cdkn1a	4
GO:0048029	monosaccharide binding	2/74	92/28407	0.0240972	0.0878117	0.05546	Bsg/P4ha1	2
GO:0032050	clathrin heavy chain binding	1/74	10/28407	0.0257507	0.0922733	0.0582779	Plk2	1
GO:0043008	ATP-dependent protein binding	1/74	11/28407	0.0282895	0.0997089	0.062974	Plk2	1
GO:0004861	cyclin-dependent protein serine/threonine kinase inhibitor activity	1/74	12/28407	0.0308218	0.103542	0.0653949	Cdkn1a	1
GO:0005522	profilin binding	1/74	12/28407	0.0308218	0.103542	0.0653949	Fmnl1	1
GO:0031543	peptidyl-proline dioxygenase activity	1/74	12/28407	0.0308218	0.103542	0.0653949	P4ha1	1
GO:0036312	phosphatidylinositol 3-kinase regulatory subunit binding	1/74	13/28407	0.0333475	0.108632	0.0686098	Xbp1	1
GO:0070513	death domain binding	1/74	13/28407	0.0333475	0.108632	0.0686098	Bcl2l1	1
GO:0000774	adenyl-nucleotide exchange factor activity	1/74	14/28407	0.0358668	0.111508	0.0704263	Hsph1	1
GO:0097371	MDM2/MDM4 family protein binding	1/74	14/28407	0.0358668	0.111508	0.0704263	Bcl2l1	1
GO:0140713	histone chaperone activity	1/74	14/28407	0.0358668	0.111508	0.0704263	Jdp2	1
GO:0031490	chromatin DNA binding	2/74	116/28407	0.0368982	0.111508	0.0704263	Per1/Xbp1	2
GO:0016887	ATP hydrolysis activity	3/74	283/28407	0.0377884	0.111508	0.0704263	Hspa5/Hspa1b/Hspa1a	3
GO:0030246	carbohydrate binding	3/74	283/28407	0.0377884	0.111508	0.0704263	Bsg/Ppp1r3g/P4ha1	3
GO:0035256	G protein-coupled glutamate receptor binding	1/74	15/28407	0.0383796	0.111508	0.0704263	Homer1	1
GO:0044548	S100 protein binding	1/74	15/28407	0.0383796	0.111508	0.0704263	Cacybp	1
GO:0003756	protein disulfide isomerase activity	1/74	17/28407	0.0433858	0.118844	0.0750594	Pdia6	1
GO:0016864	intramolecular oxidoreductase activity, transposing S-S bonds	1/74	17/28407	0.0433858	0.118844	0.0750594	Pdia6	1
GO:0043422	protein kinase B binding	1/74	17/28407	0.0433858	0.118844	0.0750594	Srsf5	1
GO:0048038	quinone binding	1/74	17/28407	0.0433858	0.118844	0.0750594	Coq10b	1
GO:1990782	protein tyrosine kinase binding	2/74	128/28407	0.0440808	0.118844	0.0750594	Sh2d3c/Irs2	2
GO:0004653	polypeptide N-acetylgalactosaminyltransferase activity	1/74	18/28407	0.0458793	0.118844	0.0750594	Galnt9	1
GO:0051400	BH domain binding	1/74	18/28407	0.0458793	0.118844	0.0750594	Bcl2l1	1
GO:0070402	NADPH binding	1/74	18/28407	0.0458793	0.118844	0.0750594	Hmgcr	1
GO:1990226	histone methyltransferase binding	1/74	18/28407	0.0458793	0.118844	0.0750594	Per2	1
GO:0005324	long-chain fatty acid transporter activity	1/74	19/28407	0.0483664	0.121227	0.0765645	Slc2a1	1
GO:0031418	L-ascorbic acid binding	1/74	19/28407	0.0483664	0.121227	0.0765645	P4ha1	1
GO:0030295	protein kinase activator activity	2/74	135/28407	0.0484909	0.121227	0.0765645	Rheb/Cdkn1a	2
GO:0031434	mitogen-activated protein kinase kinase binding	1/74	20/28407	0.050847	0.124229	0.0784601	Trib2	1
GO:0032794	GTPase activating protein binding	1/74	20/28407	0.050847	0.124229	0.0784601	Fmnl1	1
GO:0043522	leucine zipper domain binding	1/74	21/28407	0.0533213	0.12881	0.0813536	Jdp2	1
GO:0019209	kinase activator activity	2/74	145/28407	0.0550555	0.131521	0.0830662	Rheb/Cdkn1a	2
GO:0048156	tau protein binding	1/74	22/28407	0.0557892	0.13181	0.0832482	Sgk1	1
GO:0051020	GTPase binding	3/74	337/28407	0.0579532	0.135434	0.0855373	Plk2/Bcl2l1/Fmnl1	3
GO:0008139	nuclear localization sequence binding	1/74	24/28407	0.060706	0.140342	0.088637	Nfkbia	1
GO:0005355	glucose transmembrane transporter activity	1/74	25/28407	0.0631549	0.14293	0.0902713	Slc2a1	1
GO:0015149	hexose transmembrane transporter activity	1/74	25/28407	0.0631549	0.14293	0.0902713	Slc2a1	1
GO:0015035	protein-disulfide reductase activity	1/74	26/28407	0.0655976	0.145397	0.0918295	Pdia6	1
GO:0070412	R-SMAD binding	1/74	26/28407	0.0655976	0.145397	0.0918295	Fos	1
GO:0005158	insulin receptor binding	1/74	27/28407	0.0680339	0.146273	0.0923829	Irs2	1
GO:0015145	monosaccharide transmembrane transporter activity	1/74	27/28407	0.0680339	0.146273	0.0923829	Slc2a1	1
GO:0099186	structural constituent of postsynapse	1/74	27/28407	0.0680339	0.146273	0.0923829	Homer1	1
GO:0030247	polysaccharide binding	1/74	28/28407	0.070464	0.147085	0.0928958	Ppp1r3g	1
GO:0030275	LRR domain binding	1/74	28/28407	0.070464	0.147085	0.0928958	Jdp2	1
GO:0051119	sugar transmembrane transporter activity	1/74	28/28407	0.070464	0.147085	0.0928958	Slc2a1	1
GO:0044325	transmembrane transporter binding	2/74	169/28407	0.0719718	0.148788	0.0939713	Homer1/Herpud1	2
GO:0050750	low-density lipoprotein particle receptor binding	1/74	29/28407	0.0728878	0.149246	0.0942609	Dnaja1	1
GO:0055106	ubiquitin-protein transferase regulator activity	1/74	30/28407	0.0753054	0.152742	0.0964687	Trib2	1
GO:0051861	glycolipid binding	1/74	31/28407	0.0777168	0.15616	0.0986273	Manf	1
GO:0090482	vitamin transmembrane transporter activity	1/74	32/28407	0.0801219	0.158752	0.100264	Slc2a1	1
GO:0005537	mannose binding	1/74	33/28407	0.0825209	0.158752	0.100264	Bsg	1
GO:0008376	acetylgalactosaminyltransferase activity	1/74	33/28407	0.0825209	0.158752	0.100264	Galnt9	1
GO:0070325	lipoprotein particle receptor binding	1/74	33/28407	0.0825209	0.158752	0.100264	Dnaja1	1
GO:0015036	disulfide oxidoreductase activity	1/74	34/28407	0.0849137	0.158752	0.100264	Pdia6	1
GO:0030371	translation repressor activity	1/74	34/28407	0.0849137	0.158752	0.100264	Bc1	1
GO:0043027	cysteine-type endopeptidase inhibitor activity involved in apoptotic process	1/74	34/28407	0.0849137	0.158752	0.100264	Bcl2l1	1
GO:0140597	protein carrier chaperone	1/74	34/28407	0.0849137	0.158752	0.100264	Jdp2	1
GO:0030332	cyclin binding	1/74	35/28407	0.0873003	0.161807	0.102194	Cdkn1a	1
GO:0097718	disordered domain specific binding	1/74	36/28407	0.0896809	0.162408	0.102574	Hspa1a	1
GO:0043425	bHLH transcription factor binding	1/74	37/28407	0.0920552	0.162408	0.102574	Bhlhe40	1
GO:0098918	structural constituent of synapse	1/74	37/28407	0.0920552	0.162408	0.102574	Homer1	1
GO:0008157	protein phosphatase 1 binding	1/74	38/28407	0.0944235	0.162408	0.102574	Ppp1r3g	1
GO:0015144	carbohydrate transmembrane transporter activity	1/74	38/28407	0.0944235	0.162408	0.102574	Slc2a1	1
GO:0031369	translation initiation factor binding	1/74	38/28407	0.0944235	0.162408	0.102574	Bc1	1
GO:0036002	pre-mRNA binding	1/74	38/28407	0.0944235	0.162408	0.102574	Per2	1
GO:0042910	xenobiotic transmembrane transporter activity	1/74	38/28407	0.0944235	0.162408	0.102574	Slc2a1	1
GO:0051721	protein phosphatase 2A binding	1/74	38/28407	0.0944235	0.162408	0.102574	Hmgcr	1
GO:0003714	transcription corepressor activity	2/74	200/28407	0.0959143	0.163663	0.103366	Dnajb1/Hspa1a	2
GO:0001530	lipopolysaccharide binding	1/74	39/28407	0.0967857	0.16385	0.103484	Nr4a1	1
GO:0001618	virus receptor activity	1/74	41/28407	0.101492	0.169153	0.106834	Bsg	1
GO:0004712	protein serine/threonine/tyrosine kinase activity	1/74	41/28407	0.101492	0.169153	0.106834	Sgk1	1
GO:0140272	exogenous protein binding	1/74	43/28407	0.106174	0.175404	0.110781	Bsg	1
GO:0000287	magnesium ion binding	2/74	214/28407	0.107379	0.175404	0.110781	Rheb/Pdp1	2
GO:0004674	protein serine/threonine kinase activity	3/74	441/28407	0.107964	0.175404	0.110781	Sgk1/Plk2/Aatk	3
GO:0061650	ubiquitin-like protein conjugating enzyme activity	1/74	44/28407	0.108506	0.175404	0.110781	Ube2m	1
GO:0005048	signal sequence binding	1/74	46/28407	0.113152	0.181549	0.114663	Nfkbia	1
GO:0030674	protein-macromolecule adaptor activity	3/74	452/28407	0.114008	0.181568	0.114674	Herpud1/Sh2d3c/Irs2	3
GO:0050661	NADP binding	1/74	47/28407	0.115466	0.182538	0.115287	Hmgcr	1
GO:0001784	phosphotyrosine residue binding	1/74	48/28407	0.117774	0.183488	0.115887	Sh2d3c	1
GO:0016538	cyclin-dependent protein serine/threonine kinase regulator activity	1/74	48/28407	0.117774	0.183488	0.115887	Cdkn1a	1
GO:0043014	alpha-tubulin binding	1/74	49/28407	0.120076	0.185729	0.117302	Hsph1	1
GO:0015459	potassium channel regulator activity	1/74	50/28407	0.122372	0.186595	0.11785	Sgk1	1
GO:0071889	14-3-3 protein binding	1/74	50/28407	0.122372	0.186595	0.11785	Irs2	1
GO:0016667	oxidoreductase activity, acting on a sulfur group of donors	1/74	52/28407	0.126946	0.192208	0.121394	Pdia6	1
GO:0001223	transcription coactivator binding	1/74	55/28407	0.133764	0.201114	0.127019	Nr4a3	1
GO:0003712	transcription coregulator activity	3/74	497/28407	0.140004	0.208371	0.131603	Dnajb1/Hspa1a/Per2	3
GO:0016860	intramolecular oxidoreductase activity	1/74	58/28407	0.14053	0.208371	0.131603	Pdia6	1
GO:0016706	2-oxoglutarate-dependent dioxygenase activity	1/74	60/28407	0.145011	0.213543	0.134869	P4ha1	1
GO:0043028	cysteine-type endopeptidase regulator activity involved in apoptotic process	1/74	61/28407	0.147243	0.2139	0.135095	Bcl2l1	1
GO:0070063	RNA polymerase binding	1/74	61/28407	0.147243	0.2139	0.135095	Per2	1
GO:0005080	protein kinase C binding	1/74	62/28407	0.149469	0.215677	0.136217	Hspb1	1
GO:0045309	protein phosphorylated amino acid binding	1/74	64/28407	0.153904	0.220596	0.139324	Sh2d3c	1
GO:0043539	protein serine/threonine kinase activator activity	1/74	68/28407	0.162706	0.231668	0.146317	Rheb	1
GO:0035254	glutamate receptor binding	1/74	76/28407	0.18004	0.254662	0.160839	Homer1	1
GO:1990841	promoter-specific chromatin binding	1/74	79/28407	0.186449	0.262003	0.165476	Egr1	1
GO:0003924	GTPase activity	2/74	305/28407	0.188735	0.263493	0.166417	Arl4d/Rheb	2
GO:0019003	GDP binding	1/74	81/28407	0.190694	0.264511	0.16706	Rheb	1
GO:0003725	double-stranded RNA binding	1/74	82/28407	0.192808	0.265729	0.167829	Hspa1a	1
GO:0046332	SMAD binding	1/74	85/28407	0.199118	0.272678	0.172218	Fos	1
GO:0019888	protein phosphatase regulator activity	1/74	86/28407	0.201211	0.273182	0.172536	Pdp1	1
GO:0042562	hormone binding	1/74	87/28407	0.203298	0.273182	0.172536	Ttr	1
GO:0043621	protein self-association	1/74	87/28407	0.203298	0.273182	0.172536	Slc2a1	1
GO:0097110	scaffold protein binding	1/74	89/28407	0.207456	0.277038	0.174971	Homer1	1
GO:1990756	ubiquitin ligase-substrate adaptor activity	1/74	92/28407	0.213653	0.283552	0.179086	Herpud1	1
GO:0051213	dioxygenase activity	1/74	94/28407	0.217758	0.287227	0.181407	P4ha1	1
GO:0140104	molecular carrier activity	1/74	96/28407	0.221842	0.290829	0.183682	Jdp2	1
GO:0001227	DNA-binding transcription repressor activity, RNA polymerase II-specific	2/74	343/28407	0.224845	0.29298	0.18504	Bhlhe40/Jdp2	2
GO:0043130	ubiquitin binding	1/74	99/28407	0.227928	0.295117	0.18639	Hspb1	1
GO:0019208	phosphatase regulator activity	1/74	100/28407	0.229946	0.295117	0.18639	Pdp1	1
GO:0001217	DNA-binding transcription repressor activity	2/74	349/28407	0.230603	0.295117	0.18639	Bhlhe40/Jdp2	2
GO:0140767	enzyme-substrate adaptor activity	1/74	103/28407	0.23597	0.300199	0.189599	Herpud1	1
GO:0005525	GTP binding	2/74	363/28407	0.244076	0.308685	0.194959	Arl4d/Rheb	2
GO:0051219	phosphoprotein binding	1/74	112/28407	0.253764	0.319059	0.201511	Sh2d3c	1
GO:0043022	ribosome binding	1/74	118/28407	0.265398	0.326464	0.206188	Hspa5	1
GO:0003729	mRNA binding	2/74	386/28407	0.266278	0.326464	0.206188	Arc/Srsf7	2
GO:0015631	tubulin binding	2/74	387/28407	0.267245	0.326464	0.206188	Hsph1/Cacybp	2
GO:0019001	guanyl nucleotide binding	2/74	387/28407	0.267245	0.326464	0.206188	Arl4d/Rheb	2
GO:0032561	guanyl ribonucleotide binding	2/74	387/28407	0.267245	0.326464	0.206188	Arl4d/Rheb	2
GO:0032182	ubiquitin-like protein binding	1/74	121/28407	0.271148	0.329361	0.208017	Hspb1	1
GO:0004713	protein tyrosine kinase activity	1/74	132/28407	0.291854	0.35252	0.222644	Aatk	1
GO:0099106	ion channel regulator activity	1/74	136/28407	0.299239	0.359421	0.227003	Sgk1	1
GO:0005179	hormone activity	1/74	139/28407	0.304727	0.362284	0.228811	Ttr	1
GO:0030695	GTPase regulator activity	2/74	429/28407	0.307759	0.362284	0.228811	Sh2d3c/Hmgcr	2
GO:0060589	nucleoside-triphosphatase regulator activity	2/74	429/28407	0.307759	0.362284	0.228811	Sh2d3c/Hmgcr	2
GO:0019842	vitamin binding	1/74	141/28407	0.308363	0.362284	0.228811	P4ha1	1
GO:0045182	translation regulator activity	1/74	144/28407	0.313781	0.366646	0.231566	Bc1	1
GO:0016247	channel regulator activity	1/74	145/28407	0.315577	0.366752	0.231633	Sgk1	1
GO:0008083	growth factor activity	1/74	149/28407	0.322718	0.369066	0.233094	Manf	1
GO:0008194	UDP-glycosyltransferase activity	1/74	149/28407	0.322718	0.369066	0.233094	Galnt9	1
GO:0016616	oxidoreductase activity, acting on the CH-OH group of donors, NAD or NADP as acceptor	1/74	149/28407	0.322718	0.369066	0.233094	Hmgcr	1
GO:0003779	actin binding	2/74	448/28407	0.325977	0.37082	0.234202	Arc/Fmnl1	2
GO:0016614	oxidoreductase activity, acting on CH-OH group of donors	1/74	158/28407	0.338517	0.383058	0.241931	Hmgcr	1
GO:0016853	isomerase activity	1/74	172/28407	0.362372	0.407906	0.257625	Pdia6	1
GO:0005506	iron ion binding	1/74	174/28407	0.36571	0.409519	0.258644	P4ha1	1
GO:0003735	structural constituent of ribosome	1/74	178/28407	0.372335	0.414777	0.261964	Rps28	1
GO:0005319	lipid transporter activity	1/74	181/28407	0.377258	0.418095	0.26406	Slc2a1	1
GO:0016758	hexosyltransferase activity	1/74	193/28407	0.396573	0.436258	0.275532	Galnt9	1
GO:0004252	serine-type endopeptidase activity	1/74	194/28407	0.398156	0.436258	0.275532	Pcsk1	1
GO:0043021	ribonucleoprotein complex binding	1/74	195/28407	0.399735	0.436258	0.275532	Hspa5	1
GO:0005085	guanyl-nucleotide exchange factor activity	1/74	201/28407	0.409121	0.444247	0.280577	Sh2d3c	1
GO:0008236	serine-type peptidase activity	1/74	211/28407	0.424443	0.458569	0.289623	Pcsk1	1
GO:0017171	serine hydrolase activity	1/74	216/28407	0.431957	0.464354	0.293276	Pcsk1	1
GO:0031406	carboxylic acid binding	1/74	218/28407	0.434935	0.464505	0.293372	P4ha1	1
GO:0051015	actin filament binding	1/74	219/28407	0.436419	0.464505	0.293372	Fmnl1	1
GO:0016705	oxidoreductase activity, acting on paired donors, with incorporation or reduction of molecular oxygen	1/74	229/28407	0.451043	0.477705	0.301709	P4ha1	1
GO:0043177	organic acid binding	1/74	234/28407	0.458214	0.482921	0.305003	P4ha1	1
GO:0008514	organic anion transmembrane transporter activity	1/74	250/28407	0.480546	0.503987	0.318307	Slc2a1	1
GO:0003713	transcription coactivator activity	1/74	265/28407	0.500656	0.522529	0.330018	Per2	1
GO:0016757	glycosyltransferase activity	1/74	268/28407	0.504585	0.524086	0.331001	Galnt9	1
GO:0031267	small GTPase binding	1/74	297/28407	0.541026	0.559234	0.3532	Fmnl1	1
GO:0005126	cytokine receptor binding	1/74	323/28407	0.571441	0.587846	0.371271	Spred1	1
GO:0042277	peptide binding	1/74	370/28407	0.621461	0.636258	0.401847	Nfkbia	1
GO:0004842	ubiquitin-protein transferase activity	1/74	431/28407	0.677877	0.690728	0.436249	Ube2m	1
GO:0004175	endopeptidase activity	1/74	436/28407	0.682116	0.691768	0.436906	Pcsk1	1
GO:0019787	ubiquitin-like protein transferase activity	1/74	457/28407	0.699323	0.702591	0.443742	Ube2m	1
GO:0033218	amide binding	1/74	457/28407	0.699323	0.702591	0.443742	Nfkbia	1
GO:0016755	aminoacyltransferase activity	1/74	473/28407	0.711814	0.711814	0.449566	Ube2m	1
