# Supplementary material for: Single-cell resolution spatial transcriptomic signature of the retrosplenial cortex during memory consolidation
Source: Mol Psychiatry. 2025 Nov 4;31(4):1845–56. doi: 10.1038/s41380-025-03331-3 (PMC12645481; doi:10.1038/s41380-025-03331-3)
Supplement: Supplementary file 4 — Supplementary Table 3 [file 41380_2025_3331_MOESM4_ESM.xlsx]

## Sheet: Sheet1
Genes
Acsbg1
Aqp4
Cdh20
Clmn
Gfap
Gli3
Id2
Mapk4
Ntsr2
Pde7b
Rfx4
Rorb
Slc39a12
Arhgap12
Fibcd1
Sipa1l3
Wfs1
2010300C02Rik
Arhgef28
Bcl11b
Bhlhe22
Cabp7
Cpne4
Igfbp4
Necab2
Prdm8
Strip2
Syndig1
Cpne6
Epha4
Hat1
Neurod6
Npy2r
Nrp2
Shisa6
Cacna2d2
Calb2
Cd24a
Cdh4
Ebf3
Kctd8
Pdzd2
Slc17a6
Tmem163
Trp73
Bdnf
Cux2
Mdga1
Tmem132d
Adamtsl1
Prss35
Rmst
Zfpm2
Cdh9
Orai2
Prox1
Rasl10a
Tanc1
Acvrl1
Adgrl4
Car4
Cd93
Cldn5
Cobll1
Emcn
Fgd5
Fn1
Kdr
Ly6a
Mecom
Nostrin
Paqr5
Pecam1
Pglyrp1
Slfn5
Sox17
Zfp366
Dpyd
Nrn1
Pkib
Plcxd3
Sema3a
Slc17a7
Adamts2
Cbln4
Cdh13
Gsg1l
Nwd2
Rspo2
Unc13c
Igfbp6
Fign
Cntnap5b
Tmem255a
Cd44
Hpcal1
Igfbp5
Plch1
Cbln1
Nell1
Nrep
Opn3
Parm1
Pdzrn3
Prph
Rspo1
Arc
Fhod3
Gfra2
Kcnh5
Rims3
Deptor
Dkk3
Hs3st2
Fezf2
Myl4
Neto2
Plcxd2
Prr16
Rnf152
Angpt1
Dpy19l1
Ndst3
Nts
Pou3f1
Rxfp1
Syt2
Vat1l
Gm19410
Npnt
Foxp2
Gadd45a
Garnl3
Ppp1r1b
Rprm
Trbc2
Galnt14
Spag16
Syt17
Ccn2
Cplx3
Gng12
Sdk2
Cwh43
Igsf21
Sox11
Dner
Gad1
Gad2
Hapln1
Lamp5
Pde11a
Rasgrf2
Cpne8
Grik3
Htr1f
Meis2
Myo16
Sema3e
Slc6a3
Syt6
Th
Arhgap25
Cd300c2
Cd53
Cd68
Ikzf1
Laptm5
Siglech
Sla
Spi1
Trem2
Pcsk5
Satb2
Tle4
Tox
Cntn6
Nxph3
Sema5b
Stard5
Vwc2l
Gjc3
Gpr17
Opalin
Sema3d
Sema6a
Sox10
Zfp536
Acta2
Ano1
Arhgap6
Carmn
Cspg4
Fos
Gucy1a1
Inpp4b
Nr2f2
Pip5k1b
Plekha2
Pln
Sncg
Sntb1
Btbd11
Cntnap4
Eya4
Kcnmb2
Pvalb
Slit2
Col19a1
Kctd12
Necab1
Slc44a5
Chodl
Chrm2
Cort
Ndst4
Sst
Tacr1
Calb1
Lypd6
Pdyn
Rab3b
Rbp4
Bhlhe40
Cdh6
Gm2115
Trpc4
Chat
Crh
Igf1
Penk
Pthlh
Sorcs3
Thsd7a
Vip
Aldh1a2
Col1a1
Col6a1
Cyp1b1
Dcn
Fmod
Gjb2
Igf2
Pdgfra
Ror1
Slc13a4
Spp1
Egr1
Egr4
Nr4a1
Nr4a2
Ttr
Per1
Egr3
Dusp5
Nr4a3
Homer1
Manf
Dnajb5
Dnajb1
Hspa5
Sdf2l1
Dusp6
Tnfrsf25
Trib2
Ier5
Xbp1
Sgk1
Fosb
Dio2
Egr2
Per2
Fosl2
Gadd45b
Tsc22d3
Smad3
Cdkn1a
Hspa1b
Jdp2
Klf2
Irs2
Hspa1a
Hspb1
Pdia6
Rbm3
Cirbp
Upf2
Dusp7
Adcy5
Zc3h6
Slc2a1
Ankrd33b
Spred1
Sik2
Pantr1
Npas4
Gpr161
