# Supplementary material for: Single-cell resolution spatial transcriptomic signature of the retrosplenial cortex during memory consolidation
Source: Mol Psychiatry. 2025 Nov 4;31(4):1845–56. doi: 10.1038/s41380-025-03331-3 (PMC12645481; doi:10.1038/s41380-025-03331-3)
Supplement: Supplementary file 5 — Supplementary Table 4 [file 41380_2025_3331_MOESM5_ESM.xlsx]

## Sheet: Ex neurons
	p_val	avg_log2FC	pct.1	pct.2	p_val_adj
Arc	0	1.81175	0.887	0.508	0
Egr1	0	0.882135	0.98	0.912	0
Nr4a1	3.96512e-242	0.785154	0.9	0.761	1.17764e-239
Per1	7.62482e-182	0.631775	0.879	0.726	2.26457e-179
Fos	2.002e-172	1.58897	0.377	0.144	5.94594e-170
Egr3	1.57802e-136	0.628419	0.869	0.775	4.68673e-134
Hspa5	2.03131e-128	0.284039	0.995	0.991	6.03299e-126
Fosb	2.59989e-121	1.47137	0.37	0.181	7.72166e-119
Nr4a3	7.43799e-111	0.663628	0.781	0.659	2.20908e-108
Egr4	5.4676e-102	1.4142	0.311	0.143	1.62388e-99
Homer1	1.29345e-82	0.297806	0.992	0.986	3.84156e-80
Fosl2	1.28018e-73	0.650188	0.6	0.443	3.80212e-71
Zc3h6	3.62603e-69	-0.808241	0.241	0.392	1.07693e-66
Slc17a7	9.7425e-65	-0.258867	0.979	0.988	2.89352e-62
Tnfrsf25	2.69598e-64	1.07264	0.261	0.133	8.00705e-62
Bhlhe40	2.28958e-61	0.489554	0.768	0.702	6.80005e-59
Dnajb5	3.33049e-61	0.475537	0.679	0.557	9.89155e-59
Dusp6	1.80643e-55	0.507101	0.656	0.543	5.36509e-53
Per2	1.02542e-51	0.49995	0.573	0.443	3.0455e-49
Spred1	5.33921e-47	0.161255	0.999	0.999	1.58575e-44
Dnajb1	4.38144e-42	0.405681	0.717	0.629	1.30129e-39
Ier5	8.82821e-42	0.181681	0.984	0.979	2.62198e-39
Jdp2	1.45834e-41	0.301693	0.826	0.777	4.33128e-39
Rbm3	2.22829e-41	-0.241451	0.87	0.914	6.61802e-39
Dpy19l1	5.0125e-41	-0.231666	0.929	0.94	1.48871e-38
Nr4a2	1.54293e-39	0.54232	0.467	0.355	4.58251e-37
Dio2	4.30734e-38	0.607826	0.472	0.369	1.27928e-35
Irs2	8.19718e-38	0.378541	0.692	0.605	2.43456e-35
Tox	3.3577e-35	-0.406213	0.543	0.633	9.97237e-33
Dkk3	1.05543e-33	-0.168139	0.955	0.963	3.13463e-31
Id2	3.28022e-32	-0.248061	0.881	0.901	9.74225e-30
Galnt14	2.30575e-31	-0.574697	0.314	0.41	6.84808e-29
Necab1	1.66346e-29	-0.306432	0.762	0.808	4.94049e-27
Manf	6.39026e-29	0.276373	0.777	0.718	1.89791e-26
Rnf152	1.43768e-27	-0.555453	0.391	0.475	4.2699e-25
Sdf2l1	1.76381e-27	0.694542	0.24	0.158	5.23853e-25
Fhod3	3.59942e-27	-0.273518	0.689	0.755	1.06903e-24
Pdia6	4.44497e-27	0.217303	0.866	0.82	1.32015e-24
Nrep	1.5924e-23	-0.287562	0.776	0.827	4.72942e-21
Igfbp5	4.30577e-23	-0.387175	0.465	0.546	1.27881e-20
Cdh20	2.53499e-22	-0.477879	0.35	0.43	7.52892e-20
Zfpm2	1.22603e-21	-0.390511	0.364	0.447	3.64132e-19
Hat1	3.03698e-20	-0.339078	0.392	0.474	9.01983e-18
Neurod6	4.08828e-20	-0.219402	0.85	0.875	1.21422e-17
Prdm8	4.60461e-20	-0.493234	0.31	0.383	1.36757e-17
Dusp5	4.065e-19	0.524984	0.242	0.173	1.20731e-16
Sik2	9.63e-18	0.276053	0.576	0.502	2.86011e-15
Trib2	1.8146e-17	0.315374	0.464	0.385	5.38936e-15
Ndst3	3.06183e-17	-0.311065	0.59	0.647	9.09362e-15
Clmn	8.58557e-17	-0.369911	0.344	0.415	2.54991e-14
Nwd2	1.08912e-15	-0.373098	0.377	0.445	3.23469e-13
Bdnf	4.47557e-15	0.299402	0.541	0.488	1.32924e-12
Garnl3	1.14031e-14	-0.254412	0.711	0.746	3.38673e-12
Cdh9	1.30054e-14	-0.636395	0.208	0.263	3.86262e-12
Adcy5	3.14721e-14	-0.21166	0.54	0.605	9.3472e-12
Gfra2	3.88211e-14	-0.264541	0.656	0.701	1.15299e-11
Tmem132d	5.46645e-14	-0.240746	0.612	0.661	1.62353e-11
Upf2	5.81066e-14	-0.214301	0.614	0.667	1.72577e-11
Cpne8	9.61343e-14	-0.36532	0.347	0.406	2.85519e-11
Epha4	1.0952e-13	-0.166992	0.896	0.911	3.25275e-11
Slit2	2.40658e-13	-0.372721	0.321	0.381	7.14754e-11
Dner	8.52739e-13	-0.211505	0.63	0.682	2.53263e-10
Cirbp	4.29503e-12	-0.31773	0.271	0.331	1.27562e-09
Trpc4	8.21922e-12	-0.298392	0.323	0.384	2.44111e-09
Syt2	1.01023e-11	-0.361516	0.237	0.293	3.0004e-09
Satb2	1.43708e-11	-0.175696	0.745	0.779	4.26811e-09
Pdzrn3	5.48057e-11	-0.22653	0.544	0.588	1.62773e-08
Pcsk5	5.54201e-11	-0.394281	0.175	0.224	1.64598e-08
Gsg1l	7.84143e-11	-0.387749	0.209	0.26	2.3289e-08
Nell1	8.77135e-11	-0.291024	0.441	0.489	2.60509e-08
Rasl10a	3.79199e-10	-0.353448	0.282	0.334	1.12622e-07
Cbln4	8.92562e-10	0.452278	0.206	0.162	2.65091e-07
Nrn1	1.20249e-09	-0.0808125	0.981	0.987	3.57139e-07
Ppp1r1b	2.68572e-09	-0.230765	0.302	0.354	7.97659e-07
Igfbp4	5.88856e-09	-0.286827	0.433	0.482	1.7489e-06
Rspo2	1.11369e-08	-0.429224	0.165	0.206	3.30767e-06
Myo16	2.13922e-08	-0.28006	0.261	0.308	6.35349e-06
Hpcal1	2.78884e-08	-0.258321	0.274	0.32	8.28286e-06
Kctd12	3.61136e-08	-0.237594	0.335	0.383	1.07257e-05
Hspa1b	5.34895e-08	0.378159	0.275	0.234	1.58864e-05
Arhgap12	1.01561e-07	-0.303927	0.204	0.246	3.01635e-05
Lypd6	1.05443e-07	-0.300602	0.171	0.211	3.13167e-05
Nrp2	1.25487e-07	-0.321415	0.163	0.202	3.72697e-05
Cntnap4	1.33475e-07	-0.33393	0.251	0.292	3.9642e-05
Parm1	1.34737e-07	-0.276325	0.286	0.333	4.00169e-05
Pdzd2	1.62133e-07	-0.222349	0.289	0.335	4.81536e-05
Cabp7	1.74991e-07	-0.258879	0.368	0.412	5.19724e-05
Ankrd33b	1.95057e-07	0.19453	0.454	0.409	5.79321e-05
Cux2	2.29045e-07	-0.268614	0.341	0.383	6.80262e-05
Sorcs3	2.79556e-07	-0.237094	0.368	0.412	8.30281e-05
Tsc22d3	3.6472e-07	0.215508	0.73	0.723	0.000108322
Gad1	1.42294e-06	-0.220037	0.32	0.363	0.000422614
Slc17a6	1.82522e-06	-0.195307	0.53	0.566	0.000542091
Pvalb	3.38773e-06	-0.236607	0.426	0.465	0.00100616
Sdk2	3.39077e-06	-0.258595	0.292	0.33	0.00100706
Syndig1	3.51988e-06	-0.204401	0.374	0.411	0.0010454
Gucy1a1	3.80164e-06	-0.189622	0.557	0.589	0.00112909
Rab3b	4.46484e-06	-0.272255	0.169	0.203	0.00132606
Vwc2l	5.00854e-06	-0.167898	0.173	0.209	0.00148754
Lamp5	1.20738e-05	-0.146917	0.682	0.702	0.00358593
Rxfp1	1.34559e-05	-0.491436	0.177	0.207	0.0039964
Cdh13	1.66143e-05	-0.293841	0.183	0.214	0.00493444
Vat1l	1.8521e-05	-0.286425	0.184	0.216	0.00550073
Igsf21	1.92692e-05	-0.181841	0.335	0.373	0.00572295
Htr1f	2.53489e-05	-0.269666	0.235	0.269	0.00752862
Rbp4	2.69587e-05	-0.252164	0.173	0.205	0.00800672
Strip2	2.86962e-05	-0.282416	0.171	0.202	0.00852276
Bcl11b	3.0439e-05	-0.203954	0.312	0.348	0.00904039
Sipa1l3	3.795e-05	-0.198569	0.218	0.252	0.0112712
Sgk1	5.00184e-05	0.051224	0.393	0.443	0.0148555
Acsbg1	9.61121e-05	-0.115989	0.516	0.555	0.0285453
Chrm2	0.000106409	-0.190187	0.29	0.323	0.0316033
Rprm	0.000226259	-0.324485	0.273	0.303	0.067199
Tle4	0.000246285	-0.141136	0.542	0.578	0.0731468
Slc39a12	0.000282253	-0.210732	0.257	0.286	0.0838291
Hspa1a	0.000501529	0.304537	0.256	0.231	0.148954
Cntn6	0.000523733	-0.179573	0.296	0.327	0.155549
Cpne4	0.000555125	-0.206532	0.402	0.426	0.164872
Plcxd2	0.000700454	-0.102799	0.676	0.708	0.208035
Cpne6	0.000760293	-0.192363	0.312	0.341	0.225807
Meis2	0.000761948	-0.121102	0.666	0.688	0.226298
Grik3	0.00113977	-0.121221	0.448	0.479	0.338512
Pantr1	0.00184129	-0.120968	0.368	0.394	0.546863
Sema3e	0.00211949	-0.204796	0.307	0.331	0.629488
Cdh6	0.00374634	-0.138036	0.189	0.212	1
Pou3f1	0.00406875	-0.172999	0.286	0.309	1
Plcxd3	0.00489029	-0.152174	0.315	0.339	1
Gadd45a	0.00633283	0.305728	0.277	0.261	1
Aqp4	0.00765102	-0.194478	0.191	0.211	1
Rorb	0.00828026	-0.116055	0.373	0.394	1
Bhlhe22	0.00962802	-0.101126	0.35	0.374	1
Nxph3	0.0124041	-0.106661	0.303	0.325	1
Gng12	0.016264	-0.0469218	0.514	0.544	1
Pip5k1b	0.0196691	-0.0729512	0.47	0.494	1
Prr16	0.0256753	-0.160548	0.207	0.224	1
Smad3	0.0266109	0.0981245	0.461	0.448	1
2010300C02Rik	0.0522163	-0.0650077	0.758	0.775	1
Ntsr2	0.0661123	-0.0572602	0.442	0.458	1
Slc2a1	0.0872953	0.012287	0.189	0.205	1
Xbp1	0.10771	-0.0361827	0.754	0.763	1
Fezf2	0.112187	-0.0698702	0.451	0.464	1
Sema3a	0.131464	-0.0901348	0.325	0.335	1
Rmst	0.150498	-0.0106641	0.402	0.42	1
Mapk4	0.165375	0.0535197	0.577	0.565	1
Hs3st2	0.167271	-0.0748324	0.325	0.338	1
Pde7b	0.206223	-0.0329099	0.419	0.434	1
Calb1	0.217987	-0.141591	0.21	0.196	1
Rims3	0.274374	0.0202097	0.846	0.847	1
Neto2	0.376913	-0.0426533	0.436	0.441	1
Igfbp6	0.381945	-0.0549757	0.612	0.603	1
Kcnh5	0.391297	-0.0937738	0.582	0.574	1
Sox11	0.424517	0.0266144	0.321	0.314	1
Arhgap25	0.446816	-0.00185227	0.227	0.235	1
Npnt	0.496741	-0.0656528	0.245	0.249	1
Dusp7	0.515715	0.0412057	0.46	0.454	1
Rasgrf2	0.541975	-0.0241093	0.396	0.391	1
Rspo1	0.703742	-0.0348445	0.325	0.318	1
Penk	0.808376	-0.0443715	0.234	0.23	1

## Sheet: In neurons
	p_val	avg_log2FC	pct.1	pct.2	p_val_adj
Arc	1.8191e-92	2.20881	0.747	0.306	5.40272e-90
Egr1	2.62375e-37	1.16706	0.704	0.446	7.79254e-35
Fos	6.15823e-28	2.18279	0.275	0.069	1.829e-25
Dnajb1	4.69941e-24	0.833146	0.675	0.48	1.39573e-21
Per1	9.55791e-24	0.623065	0.833	0.69	2.8387e-21
Nr4a3	3.67662e-20	0.934463	0.605	0.409	1.09196e-17
Nr4a1	4.53458e-16	0.816653	0.567	0.393	1.34677e-13
Fosl2	1.54903e-14	1.00331	0.414	0.248	4.60062e-12
Hspa5	1.56965e-13	0.265653	0.991	0.974	4.66187e-11
Dio2	2.51538e-13	0.833832	0.496	0.342	7.47068e-11
Fosb	6.90032e-11	1.42014	0.207	0.093	2.04939e-08
Rbm3	1.06725e-09	-0.268415	0.914	0.963	3.16974e-07
Zc3h6	5.524e-07	-0.509472	0.297	0.414	0.000164063
Hspa1b	7.00647e-07	0.935745	0.26	0.166	0.000208092
Nr4a2	1.97838e-06	0.854581	0.237	0.146	0.000587579
Tmem132d	2.01026e-06	-0.411783	0.479	0.587	0.000597046
Homer1	4.06135e-06	0.284951	0.897	0.851	0.00120622
Manf	7.71798e-06	0.293319	0.735	0.672	0.00229224
Egr3	2.28556e-05	0.473174	0.46	0.369	0.00678811
Dusp6	2.46922e-05	0.567849	0.331	0.242	0.00733359
Per2	7.95323e-05	0.473607	0.354	0.269	0.0236211
Pdia6	8.54003e-05	0.26742	0.742	0.685	0.0253639
Hspa1a	0.00011205	0.643874	0.268	0.192	0.033279
Garnl3	0.000409823	-0.269275	0.725	0.784	0.121717
Cirbp	0.000435753	-0.307064	0.424	0.507	0.129419
Irs2	0.000566155	0.248007	0.659	0.596	0.168148
Btbd11	0.000785016	-0.335804	0.652	0.701	0.23315
Hapln1	0.000801244	-0.210956	0.478	0.562	0.23797
Xbp1	0.00106887	0.200568	0.717	0.667	0.317454
Kctd8	0.00171056	-0.324935	0.281	0.354	0.508036
Cux2	0.00280413	-0.201875	0.519	0.597	0.832827
Cacna2d2	0.00289949	-0.305142	0.563	0.605	0.861147
Rnf152	0.00293063	-0.376987	0.238	0.302	0.870397
Trpc4	0.00313143	-0.28981	0.59	0.637	0.930035
Lypd6	0.00346457	-0.31917	0.453	0.515	1
Spred1	0.00405151	0.0861259	0.993	0.99	1
Dner	0.00488189	-0.0947565	0.994	0.993	1
Cntnap4	0.00555818	-0.271313	0.577	0.618	1
Cdh9	0.00557661	-0.372228	0.351	0.414	1
Myo16	0.00590419	-0.237363	0.498	0.556	1
Rab3b	0.00615964	-0.160203	0.805	0.842	1
Rasgrf2	0.0077372	-0.166128	0.851	0.886	1
Gadd45a	0.00790663	-0.401716	0.208	0.26	1
Col19a1	0.00794124	-0.218773	0.634	0.671	1
Syt2	0.0100455	-0.263186	0.375	0.441	1
Vip	0.0132582	0.266257	0.235	0.182	1
Kcnmb2	0.0133067	-0.189187	0.767	0.762	1
Pvalb	0.0156687	-0.225414	0.67	0.714	1
Tle4	0.0224438	-0.244367	0.402	0.459	1
Calb2	0.0271721	0.2644	0.239	0.193	1
Tox	0.0328279	-0.294488	0.347	0.395	1
Neurod6	0.0353054	-0.418294	0.275	0.318	1
Tsc22d3	0.0367791	0.138912	0.854	0.842	1
Plcxd3	0.0379965	-0.198195	0.471	0.524	1
Gucy1a1	0.0401434	-0.111532	0.582	0.637	1
Slc44a5	0.0431109	-0.267662	0.294	0.345	1
Dpy19l1	0.0456785	-0.19699	0.562	0.599	1
Gad2	0.0460227	-0.0753267	0.982	0.993	1
Pthlh	0.0481804	0.429347	0.273	0.235	1
Car4	0.0861004	0.222345	0.312	0.275	1
Ntsr2	0.0908467	0.172208	0.433	0.403	1
Slit2	0.0912535	-0.267846	0.47	0.484	1
Neto2	0.0923897	-0.0905027	0.679	0.725	1
Dkk3	0.106109	0.0756657	0.722	0.692	1
Rims3	0.111574	0.0557889	0.854	0.808	1
Mapk4	0.117252	-0.231251	0.334	0.367	1
Kcnh5	0.120783	0.114926	0.416	0.382	1
Bhlhe40	0.124419	0.191566	0.479	0.463	1
Dusp7	0.124912	0.14594	0.387	0.352	1
Dnajb5	0.130122	0.206299	0.356	0.325	1
Eya4	0.142247	-0.191584	0.348	0.373	1
Cdh4	0.150803	0.216509	0.205	0.178	1
Upf2	0.156331	-0.138598	0.538	0.561	1
Ier5	0.165115	0.0677912	0.552	0.511	1
Sox11	0.168104	0.113837	0.299	0.267	1
Sema6a	0.185304	-0.161945	0.384	0.418	1
Slc17a6	0.2052	-0.261786	0.18	0.203	1
Rorb	0.210042	0.0411335	0.373	0.336	1
Pde7b	0.212029	-0.109322	0.273	0.305	1
Igf1	0.223869	0.187063	0.538	0.512	1
Rbp4	0.231786	-0.126781	0.466	0.486	1
Chrm2	0.240511	-0.137029	0.242	0.269	1
Igfbp4	0.262547	-0.0881551	0.418	0.442	1
Cdh20	0.265501	-0.10832	0.535	0.553	1
Htr1f	0.269039	-0.263687	0.231	0.252	1
Galnt14	0.276464	-0.203897	0.438	0.458	1
Igfbp5	0.322337	0.0901023	0.297	0.277	1
Arhgap12	0.339693	-0.0849745	0.433	0.45	1
Syndig1	0.340433	-0.181146	0.224	0.242	1
Penk	0.357008	0.195072	0.204	0.19	1
Sik2	0.374358	0.0744226	0.681	0.685	1
Sst	0.376397	-0.218362	0.26	0.276	1
Npnt	0.387969	-0.12329	0.203	0.22	1
Prox1	0.390778	0.0216481	0.364	0.342	1
Nxph3	0.394156	-0.213144	0.19	0.204	1
Gng12	0.394957	-0.0827737	0.356	0.375	1
Cntn6	0.397263	-0.115695	0.636	0.655	1
Bcl11b	0.409309	-0.0619949	0.508	0.524	1
Cpne6	0.411382	0.0655761	0.525	0.501	1
Id2	0.416311	-0.128421	0.536	0.541	1
Trib2	0.420912	0.0344994	0.226	0.208	1
Sipa1l3	0.445303	-0.0873582	0.339	0.354	1
Ndst3	0.451256	-0.0719598	0.523	0.537	1
Aqp4	0.452225	0.14952	0.205	0.191	1
Plcxd2	0.452771	0.059258	0.69	0.672	1
Kctd12	0.453662	-0.0542877	0.534	0.563	1
Grik3	0.471246	-0.0596383	0.371	0.388	1
Clmn	0.473822	0.0221091	0.293	0.276	1
Necab1	0.496526	0.0165591	0.521	0.498	1
Cpne4	0.518524	0.10558	0.391	0.379	1
Nrep	0.535528	-0.0712778	0.767	0.77	1
Sema3a	0.559679	-0.0287679	0.26	0.277	1
Nrn1	0.560617	-0.00672164	0.658	0.635	1
Pdzrn3	0.561243	-0.0879373	0.245	0.258	1
Pip5k1b	0.570263	0.0848889	0.465	0.456	1
Adcy5	0.579268	-0.0465347	0.667	0.677	1
Slc2a1	0.599887	0.127557	0.248	0.264	1
Epha4	0.600798	-0.0908311	0.561	0.556	1
Meis2	0.602946	0.0601422	0.471	0.455	1
Nell1	0.604376	-0.127335	0.316	0.298	1
Rmst	0.611129	0.19712	0.324	0.327	1
Zfp536	0.636697	-0.0362358	0.79	0.814	1
Hpcal1	0.642084	-0.0537734	0.325	0.332	1
Calb1	0.660961	0.145379	0.287	0.278	1
Gad1	0.66755	0.00649838	0.999	0.997	1
Pantr1	0.669411	0.0636496	0.327	0.316	1
Vat1l	0.708744	0.0198134	0.282	0.272	1
Parm1	0.714515	-0.102801	0.67	0.638	1
Rspo1	0.722656	0.0257907	0.224	0.217	1
Nr2f2	0.739289	-0.111552	0.339	0.328	1
Cpne8	0.758038	0.012397	0.217	0.209	1
Cabp7	0.779542	0.0688801	0.375	0.371	1
Slc39a12	0.792172	0.088787	0.251	0.248	1
Gpr161	0.806711	0.0577698	0.226	0.221	1
Hat1	0.823787	-0.0568649	0.517	0.505	1
Cort	0.82414	0.0153513	0.371	0.365	1
Sorcs3	0.827866	-0.0211155	0.366	0.375	1
Lamp5	0.836994	0.0310107	0.437	0.435	1
2010300C02Rik	0.845813	-0.0103853	0.322	0.314	1
Cdh13	0.880758	-0.0336901	0.605	0.6	1
Acsbg1	0.887766	-0.0561603	0.539	0.535	1
Jdp2	0.895189	-0.0256518	0.667	0.65	1
Sgk1	0.900272	0.276949	0.416	0.437	1
Necab2	0.916774	-0.166616	0.236	0.234	1
Slc17a7	0.91949	-0.030861	0.688	0.665	1
Thsd7a	0.922381	0.0444177	0.49	0.498	1
Sema3e	0.949011	0.0934004	0.333	0.335	1
Fhod3	0.949587	-0.00789734	0.529	0.525	1
Pdzd2	0.952053	-0.0303045	0.264	0.261	1
Satb2	0.954875	0.0233055	0.296	0.295	1
Gfra2	0.980128	0.0436565	0.376	0.379	1

## Sheet: Astrocytes
	p_val	avg_log2FC	pct.1	pct.2	p_val_adj
Tsc22d3	6.48341e-200	1.34377	0.986	0.871	1.92557e-197
Arc	2.30009e-147	1.80035	0.829	0.508	6.83127e-145
Nr4a1	5.29241e-110	2.20214	0.654	0.304	1.57184e-107
Per1	1.00729e-101	1.08759	0.866	0.602	2.99165e-99
Hspa5	9.06835e-89	0.615718	0.993	0.976	2.6933e-86
Dio2	5.65062e-44	0.633661	0.882	0.777	1.67823e-41
Irs2	1.69589e-37	0.774607	0.739	0.575	5.0368e-35
Nr4a3	3.74885e-35	0.955693	0.647	0.468	1.11341e-32
Egr1	7.66992e-26	0.734245	0.66	0.504	2.27797e-23
Ier5	4.03284e-25	-0.54373	0.633	0.769	1.19775e-22
Manf	6.17518e-25	0.599663	0.747	0.615	1.83403e-22
Nr4a2	2.62409e-24	1.17676	0.384	0.227	7.79354e-22
Trib2	2.79424e-24	-0.682081	0.567	0.678	8.29891e-22
Slc39a12	1.07053e-20	-0.33201	0.907	0.921	3.17946e-18
Hspa1b	3.68788e-19	1.39523	0.232	0.108	1.0953e-16
Xbp1	1.01415e-18	0.47989	0.723	0.604	3.01202e-16
Bhlhe40	7.22015e-18	-0.340397	0.886	0.917	2.14438e-15
Lypd6	1.58071e-16	-0.563953	0.469	0.593	4.6947e-14
Cirbp	3.75491e-15	-0.611357	0.403	0.525	1.11521e-12
Mapk4	1.13449e-12	0.355912	0.774	0.693	3.36944e-10
Tle4	2.59292e-11	-0.284283	0.779	0.831	7.70097e-09
Id2	4.66826e-11	-0.194737	0.983	0.993	1.38647e-08
Fosl2	7.35009e-11	0.604214	0.425	0.323	2.18298e-08
Ntsr2	8.18627e-11	-0.157705	0.989	0.992	2.43132e-08
Meis2	4.53809e-10	-0.25522	0.86	0.887	1.34781e-07
Rfx4	5.52233e-10	0.321049	0.88	0.873	1.64013e-07
Sdf2l1	1.2828e-09	0.816148	0.201	0.118	3.80991e-07
Zc3h6	3.16944e-09	-0.685002	0.177	0.267	9.41324e-07
Gjc3	1.28728e-08	-0.511954	0.307	0.403	3.82323e-06
Sema6a	1.50672e-08	-0.631848	0.328	0.414	4.47494e-06
Sgk1	7.72029e-08	1.00632	0.298	0.222	2.29293e-05
Nrn1	1.22031e-07	-0.241375	0.838	0.877	3.62433e-05
Gli3	2.3316e-07	-0.303879	0.692	0.733	6.92485e-05
Epha4	8.1019e-07	-0.333134	0.504	0.58	0.000240626
Ppp1r1b	8.38011e-07	-0.335645	0.484	0.556	0.000248889
Garnl3	1.18235e-06	-0.388494	0.521	0.589	0.000351157
Pdia6	1.23361e-06	0.272517	0.775	0.728	0.000366381
Dnajb1	1.23489e-06	0.357328	0.488	0.403	0.000366762
Slc17a7	1.6586e-06	-0.267714	0.774	0.811	0.000492604
Dpy19l1	1.99041e-06	-0.272113	0.612	0.685	0.000591153
Dner	4.1343e-06	-0.231063	0.749	0.795	0.00122789
Tox	6.46024e-06	-0.392963	0.463	0.524	0.00191869
Per2	2.47387e-05	0.30872	0.5	0.424	0.00734739
Slc2a1	4.83902e-05	-0.187473	0.663	0.717	0.0143719
Dnajb5	5.35783e-05	-0.306617	0.355	0.423	0.0159127
Pvalb	6.00926e-05	-0.331797	0.406	0.471	0.0178475
Aqp4	0.000127842	-0.0990844	0.927	0.935	0.0379692
Rorb	0.000139614	-0.11056	0.943	0.94	0.0414655
Spred1	0.000312066	-0.0889985	0.993	0.995	0.0926837
Rbm3	0.000323366	-0.146061	0.734	0.767	0.0960398
Arhgap12	0.000585766	-0.234684	0.544	0.592	0.173973
Acsbg1	0.00063271	-0.0904742	0.985	0.984	0.187915
Smad3	0.000697823	-0.339181	0.275	0.328	0.207253
Gm2115	0.000807586	-0.302765	0.422	0.478	0.239853
Hpcal1	0.000884923	-0.366307	0.186	0.237	0.262822
Rmst	0.000901276	0.193892	0.845	0.817	0.267679
Mdga1	0.00112113	-0.453444	0.167	0.212	0.332977
Cdh20	0.00118091	0.157105	0.804	0.774	0.350731
2010300C02Rik	0.0016088	-0.307914	0.353	0.403	0.477813
Cpne6	0.00165121	-0.399348	0.163	0.207	0.49041
Syt2	0.00247654	-0.323826	0.158	0.203	0.735532
Nrep	0.00248491	-0.231208	0.613	0.651	0.738019
Pantr1	0.00303943	-0.221653	0.605	0.633	0.90271
Cabp7	0.00462103	-0.2942	0.474	0.512	1
Cdh4	0.00485517	-0.31859	0.214	0.258	1
Adcy5	0.00499055	-0.208997	0.559	0.588	1
Fezf2	0.00539349	-0.249729	0.462	0.499	1
Egr3	0.00587255	0.229137	0.514	0.474	1
Sox11	0.00603445	-0.259696	0.356	0.396	1
Opalin	0.0068576	-0.334415	0.162	0.2	1
Igsf21	0.0087738	-0.266443	0.317	0.355	1
Hat1	0.0132815	-0.279843	0.337	0.37	1
Parm1	0.0157818	-0.163383	0.214	0.253	1
Cacna2d2	0.0189336	-0.27208	0.196	0.232	1
Ndst3	0.0200923	-0.19907	0.331	0.369	1
Zfpm2	0.0204784	-0.247967	0.268	0.304	1
Satb2	0.0225288	-0.202125	0.376	0.411	1
Siglech	0.0246354	-0.280819	0.167	0.2	1
Igfbp4	0.0317011	-0.222091	0.258	0.294	1
Sipa1l3	0.0317675	-0.223453	0.276	0.311	1
Unc13c	0.032982	-0.188613	0.337	0.364	1
Plch1	0.0356546	-0.250791	0.18	0.21	1
Igfbp5	0.0392966	-0.078073	0.651	0.696	1
Pou3f1	0.0520639	-0.206585	0.252	0.284	1
Neurod6	0.056802	-0.0754961	0.328	0.369	1
Kcnh5	0.0712073	-0.177732	0.354	0.384	1
Plcxd2	0.0715126	-0.163778	0.456	0.486	1
Fhod3	0.0748448	-0.250338	0.243	0.268	1
Pde7b	0.0783696	0.10695	0.49	0.456	1
Stard5	0.0817666	-0.185696	0.203	0.228	1
Gucy1a1	0.0836935	-0.160046	0.412	0.438	1
Rims3	0.0908638	-0.172493	0.675	0.667	1
Wfs1	0.0955475	-0.137248	0.468	0.485	1
Chrm2	0.101066	-0.271378	0.196	0.217	1
Grik3	0.111247	-0.225548	0.187	0.209	1
Vwc2l	0.116167	-0.315653	0.181	0.202	1
Necab1	0.164389	-0.147545	0.319	0.339	1
Igfbp6	0.172516	-0.284012	0.189	0.207	1
Upf2	0.192736	-0.14222	0.486	0.499	1
Nxph3	0.194048	-0.215399	0.213	0.23	1
Prox1	0.211372	-0.146928	0.234	0.254	1
Gng12	0.215774	-0.0625357	0.88	0.882	1
Cux2	0.22972	-0.123969	0.263	0.286	1
Gfra2	0.243819	-0.164995	0.463	0.461	1
Cyp1b1	0.246086	-0.157181	0.221	0.239	1
Kctd12	0.266892	-0.120816	0.347	0.362	1
Clmn	0.273026	-0.0317021	0.93	0.931	1
Hapln1	0.299533	-0.0617276	0.786	0.777	1
Cpne8	0.308572	0.063093	0.218	0.2	1
Gad2	0.309503	-0.178965	0.196	0.208	1
Pdzrn3	0.315439	-0.129779	0.278	0.293	1
Lamp5	0.394478	-0.158933	0.376	0.383	1
Prr16	0.462371	-0.0740662	0.205	0.216	1
Zfp536	0.467585	-0.128802	0.266	0.273	1
Pip5k1b	0.527399	-0.0570439	0.244	0.252	1
Rspo1	0.537744	0.0702248	0.256	0.246	1
Jdp2	0.54383	-0.0787328	0.539	0.53	1
Bcl11b	0.561425	-0.0833432	0.249	0.257	1
Gfap	0.575594	0.133363	0.535	0.529	1
Slc17a6	0.622399	-0.0225484	0.2	0.208	1
Neto2	0.638185	-0.126829	0.237	0.241	1
Sik2	0.805711	-0.0082342	0.426	0.413	1
Dusp6	0.810502	-0.0492832	0.589	0.578	1
Dkk3	0.84085	-0.00803225	0.959	0.95	1
Rasgrf2	0.841867	0.00333829	0.21	0.205	1
Dusp7	0.926466	-0.0716578	0.477	0.468	1
Homer1	0.938161	0.0213202	0.874	0.887	1
Gad1	0.985674	-0.0827707	0.435	0.424	1

## Sheet: Oligo
	p_val	avg_log2FC	pct.1	pct.2	p_val_adj
Hspa1b	0	2.67645	0.688	0.224	0
Sgk1	0	3.10385	0.974	0.511	0
Per1	1.61303e-276	1.60304	0.83	0.406	4.79071e-274
Hspa1a	8.84572e-244	2.87494	0.568	0.157	2.62718e-241
Sox10	4.84717e-77	-0.500195	0.886	0.942	1.43961e-74
Arc	6.22587e-77	1.05784	0.728	0.524	1.84908e-74
Tsc22d3	3.71075e-60	0.463432	0.947	0.865	1.10209e-57
Nr4a1	8.25179e-60	0.8396	0.619	0.411	2.45078e-57
Cirbp	1.51513e-54	-0.963812	0.311	0.495	4.49994e-52
Dnajb1	9.66604e-51	0.715728	0.609	0.411	2.87081e-48
Egr1	1.31706e-47	0.950913	0.595	0.423	3.91166e-45
Sema6a	4.28244e-45	-0.465248	0.805	0.889	1.27189e-42
Rbm3	3.2023e-34	-0.37242	0.823	0.898	9.51083e-32
Dusp7	3.91907e-34	-0.509456	0.587	0.7	1.16396e-31
Dpy19l1	5.53281e-32	-0.234461	0.982	0.997	1.64324e-29
Opalin	2.46202e-29	-0.265313	0.917	0.947	7.31219e-27
Lypd6	7.40509e-27	-0.966293	0.197	0.314	2.19931e-24
Adamtsl1	1.70647e-25	-0.470508	0.552	0.656	5.06821e-23
Prox1	5.64696e-22	-0.298028	0.825	0.864	1.67715e-19
Zc3h6	1.84278e-21	-0.916536	0.128	0.224	5.47305e-19
Dio2	1.44901e-20	0.509232	0.467	0.347	4.30355e-18
Arhgef28	6.68647e-20	-0.411647	0.579	0.669	1.98588e-17
Pdia6	1.89498e-17	0.351346	0.786	0.704	5.6281e-15
Gjc3	1.03316e-16	-0.168861	0.968	0.993	3.0685e-14
Manf	8.28098e-16	0.348294	0.647	0.538	2.45945e-13
Fosl2	1.51047e-14	0.775124	0.214	0.137	4.4861e-12
Pou3f1	2.67285e-13	-0.572855	0.299	0.38	7.93836e-11
Slc17a7	6.81488e-13	-0.24961	0.613	0.73	2.02402e-10
Sdf2l1	1.77241e-12	0.514529	0.293	0.209	5.26407e-10
Id2	1.08258e-11	-0.296976	0.557	0.651	3.21527e-09
Epha4	1.46538e-11	-0.255074	0.445	0.546	4.35218e-09
Nr4a3	1.24945e-09	0.293007	0.536	0.45	3.71087e-07
Cdh20	1.40474e-09	-0.207912	0.74	0.794	4.17208e-07
Egr3	7.5407e-09	0.404092	0.4	0.329	2.23959e-06
Dkk3	3.71619e-08	-0.216754	0.715	0.807	1.10371e-05
Xbp1	5.02975e-08	0.20383	0.697	0.624	1.49384e-05
Nrep	2.27954e-07	-0.221452	0.487	0.562	6.77024e-05
Spred1	4.14507e-06	-0.090933	0.994	0.999	0.00123109
Tanc1	1.05599e-05	-0.286668	0.392	0.436	0.00313628
Igfbp5	1.41763e-05	-0.231615	0.53	0.574	0.00421035
Dner	2.30197e-05	-0.227823	0.427	0.476	0.00683685
Parm1	3.79376e-05	-0.310084	0.378	0.418	0.0112675
Garnl3	5.86787e-05	-0.230381	0.388	0.433	0.0174276
Cyp1b1	9.06525e-05	-0.396054	0.253	0.293	0.0269238
Plekha2	0.000117223	-0.247685	0.325	0.369	0.0348153
Hpcal1	0.000128822	-0.341956	0.188	0.228	0.0382602
Neurod6	0.000259958	-0.230338	0.271	0.318	0.0772075
Hspa5	0.000278158	0.0758126	0.994	0.994	0.082613
Nrn1	0.000338242	-0.0748243	0.683	0.754	0.100458
Lamp5	0.000691119	-0.392845	0.215	0.251	0.205262
Pvalb	0.000881555	-0.377423	0.276	0.31	0.261822
Gucy1a1	0.00107704	-0.376222	0.178	0.21	0.319882
Ndst3	0.00135782	-0.271296	0.246	0.283	0.403274
Adamts2	0.00163504	-0.248766	0.233	0.269	0.485608
Gfap	0.00191345	-0.242238	0.476	0.499	0.568296
Cabp7	0.00196817	-0.338453	0.309	0.34	0.584547
Slc2a1	0.0021692	-0.122768	0.639	0.652	0.644252
Clmn	0.00220482	-0.0727196	0.937	0.943	0.654831
Gad1	0.00326876	-0.209182	0.24	0.274	0.970822
Ppp1r1b	0.00329876	-0.219642	0.184	0.215	0.979732
Meis2	0.0035587	-0.11651	0.448	0.487	1
Fign	0.0039122	-0.34678	0.173	0.201	1
Gng12	0.00585861	0.0655482	0.88	0.878	1
Hat1	0.00623219	-0.21296	0.401	0.425	1
Jdp2	0.00678799	0.124403	0.545	0.501	1
Acsbg1	0.0104393	-0.187839	0.513	0.537	1
Cux2	0.014501	-0.278541	0.226	0.249	1
2010300C02Rik	0.0159878	-0.244533	0.24	0.266	1
Necab1	0.036183	0.176757	0.258	0.284	1
Cobll1	0.0467334	-0.063292	0.705	0.721	1
Satb2	0.0467973	-0.157183	0.238	0.26	1
Igfbp4	0.0580228	-0.243767	0.184	0.203	1
Chrm2	0.0626126	-0.240096	0.183	0.201	1
Trib2	0.0640018	-0.246036	0.19	0.208	1
Gadd45a	0.0728339	-0.147495	0.224	0.243	1
Tox	0.0835549	-0.13805	0.264	0.284	1
Gfra2	0.0894555	-0.205027	0.297	0.312	1
Adcy5	0.119617	-0.0549151	0.812	0.809	1
Tmem132d	0.146598	-0.11218	0.21	0.226	1
Irs2	0.165524	0.0332665	0.822	0.783	1
Vwc2l	0.17966	-0.244589	0.223	0.233	1
Sik2	0.203153	-0.140836	0.394	0.398	1
Nxph3	0.21176	-0.214952	0.218	0.227	1
Sema3e	0.224546	0.0440548	0.253	0.235	1
Mapk4	0.245916	0.143152	0.241	0.229	1
Homer1	0.292063	0.0480914	0.872	0.88	1
Rims3	0.299052	0.00913367	0.484	0.504	1
Unc13c	0.302795	-0.0752032	0.198	0.207	1
Pantr1	0.355641	-0.112895	0.229	0.237	1
Plcxd2	0.378409	-0.0161192	0.326	0.34	1
Tle4	0.408374	-0.0852348	0.464	0.467	1
Sipa1l3	0.436702	0.0224383	0.29	0.277	1
Tmem163	0.455423	-0.0458039	0.501	0.48	1
Dnajb5	0.462962	-0.137487	0.298	0.3	1
Slc39a12	0.516801	-0.0944181	0.209	0.215	1
Kcnh5	0.594039	-0.140101	0.24	0.242	1
Ier5	0.645324	0.0706019	0.574	0.599	1
Kctd12	0.66241	-0.0174698	0.267	0.271	1
Aqp4	0.676773	-0.0163086	0.276	0.267	1
Thsd7a	0.702217	-0.0944181	0.247	0.247	1
Rmst	0.72115	-0.0391747	0.369	0.356	1
Bhlhe40	0.766869	-0.0720986	0.528	0.511	1
Upf2	0.785308	-0.0294588	0.497	0.484	1
Ntsr2	0.839495	0.00689945	0.476	0.467	1
Arhgap12	0.853736	-0.0450467	0.374	0.37	1
Zfp536	0.864543	0.0188228	0.872	0.871	1
Rorb	0.980502	0.0381415	0.342	0.342	1

## Sheet: Microglia
	p_val	avg_log2FC	pct.1	pct.2	p_val_adj
Arc	5.49371e-45	1.87388	0.829	0.499	1.63163e-42
Per1	5.15688e-23	1.13998	0.744	0.466	1.53159e-20
Hspa1b	4.957e-17	1.97554	0.384	0.129	1.47223e-14
Tsc22d3	1.76465e-14	0.853625	0.799	0.655	5.24102e-12
Hspa5	1.26844e-13	0.432496	0.991	0.981	3.76727e-11
Egr1	2.64783e-13	0.914902	0.719	0.512	7.86405e-11
Fos	2.78295e-09	1.92765	0.201	0.058	8.26535e-07
Nr4a1	1.05357e-08	0.840885	0.591	0.411	3.12911e-06
Hspa1a	1.24941e-08	1.49081	0.269	0.112	3.71074e-06
Jdp2	1.6166e-05	0.548325	0.589	0.463	0.00480129
Dusp6	2.20977e-05	0.324189	0.87	0.858	0.00656302
Dnajb1	2.55405e-05	0.594277	0.557	0.425	0.00758553
Nr4a3	6.6128e-05	0.546415	0.584	0.471	0.01964
Plekha2	0.000157698	-0.40677	0.452	0.581	0.0468362
Rbm3	0.000344047	-0.292905	0.763	0.852	0.102182
Sdf2l1	0.000426401	0.506353	0.365	0.252	0.126641
Sema6a	0.000527457	-0.907375	0.178	0.274	0.156655
Dpy19l1	0.000547364	-0.338061	0.79	0.849	0.162567
Fosl2	0.00063527	0.477446	0.436	0.323	0.188675
Dnajb5	0.00065773	0.600904	0.42	0.318	0.195346
Cirbp	0.00104462	-0.622577	0.283	0.381	0.310252
Dio2	0.00112595	0.443366	0.607	0.548	0.334408
Egr3	0.00159633	0.443234	0.591	0.518	0.474111
Pkib	0.00160185	-0.501821	0.169	0.266	0.47575
Nrep	0.00230388	-0.30709	0.658	0.74	0.684251
Siglech	0.00244146	-0.168425	0.966	0.989	0.725113
Pou3f1	0.00293197	-0.425091	0.24	0.337	0.870796
Xbp1	0.00313121	0.30965	0.751	0.701	0.929969
Ebf3	0.00324227	-0.562595	0.162	0.247	0.962954
Eya4	0.00368715	-0.458165	0.24	0.337	1
Cdh20	0.0079901	-0.472957	0.274	0.356	1
Per2	0.0109766	0.574115	0.276	0.203	1
Garnl3	0.0114988	-0.323384	0.61	0.671	1
Cpne8	0.0115672	-0.551279	0.185	0.258	1
Spi1	0.0151534	-0.207325	0.763	0.841	1
Irs2	0.0160734	0.260899	0.619	0.532	1
Homer1	0.017392	0.238479	0.9	0.899	1
Nr4a2	0.0186887	0.593841	0.276	0.208	1
Trem2	0.0188208	-0.115517	0.968	0.989	1
Fn1	0.0199335	-0.365396	0.137	0.203	1
Manf	0.0208861	0.2446	0.687	0.633	1
Laptm5	0.0211121	-0.110537	1	1	1
Ppp1r1b	0.0216285	-0.415037	0.219	0.29	1
Gad1	0.0261498	-0.334867	0.381	0.452	1
Sgk1	0.0312073	0.387331	0.644	0.605	1
Slc17a7	0.0320533	-0.206451	0.856	0.863	1
Igsf21	0.0333546	0.488145	0.274	0.214	1
Pdia6	0.0360967	0.173648	0.826	0.778	1
Pecam1	0.0447981	-0.387023	0.212	0.271	1
Pdzrn3	0.0453888	-0.407424	0.21	0.268	1
Cd68	0.0512382	-0.131097	0.845	0.912	1
Opalin	0.0536784	-0.790966	0.158	0.205	1
Dkk3	0.0590258	-0.259032	0.868	0.866	1
Lypd6	0.0646194	-0.271752	0.267	0.332	1
Kcnh5	0.0686574	-0.31366	0.365	0.416	1
Lamp5	0.0744299	-0.302961	0.42	0.471	1
Pantr1	0.0839089	-0.328836	0.269	0.321	1
Inpp4b	0.0868045	-0.17585	0.486	0.529	1
Sla	0.0885474	0.162163	0.543	0.49	1
Ankrd33b	0.107185	-0.31366	0.203	0.249	1
Necab1	0.118309	-0.308201	0.384	0.422	1
Gjc3	0.124282	-0.410712	0.324	0.37	1
Spred1	0.126211	-0.0756463	0.995	0.997	1
Tmem132d	0.13907	0.234465	0.274	0.227	1
Id2	0.143586	-0.256316	0.737	0.759	1
Bhlhe22	0.148103	0.13993	0.215	0.17	1
Plcxd3	0.15583	-0.373007	0.174	0.211	1
Hs3st2	0.157897	0.326777	0.235	0.197	1
Acsbg1	0.162347	-0.216113	0.678	0.682	1
Upf2	0.167723	0.15887	0.527	0.474	1
Bhlhe40	0.169695	0.222939	0.575	0.556	1
Rmst	0.177788	0.104918	0.523	0.463	1
Pde7b	0.181904	-0.0803811	0.281	0.332	1
Cabp7	0.191549	-0.413999	0.461	0.496	1
Tox	0.192105	-0.237943	0.34	0.378	1
Igfbp5	0.203452	-0.148863	0.532	0.567	1
Adcy5	0.211084	-0.128413	0.616	0.647	1
Hat1	0.213181	-0.222392	0.297	0.337	1
Unc13c	0.214394	-0.107965	0.237	0.277	1
Kctd12	0.216535	0.0686194	0.977	0.989	1
Fhod3	0.270013	-0.391359	0.295	0.318	1
Arhgap25	0.272349	0.133319	0.658	0.63	1
Npnt	0.27829	-0.19529	0.187	0.219	1
Pvalb	0.299396	-0.201107	0.452	0.474	1
Neto2	0.302239	-0.172837	0.212	0.241	1
Grik3	0.317511	0.101019	0.253	0.216	1
Gfap	0.335093	0.175757	0.381	0.353	1
Cd53	0.361243	-0.0506789	0.947	0.959	1
Mapk4	0.387249	-0.134824	0.427	0.463	1
Bcl11b	0.39922	-0.166173	0.237	0.266	1
Nrp2	0.401193	0.325964	0.29	0.274	1
Chrm2	0.402169	-0.116645	0.199	0.225	1
Hpcal1	0.402337	-0.156119	0.242	0.266	1
Rasgrf2	0.411903	0.166277	0.304	0.274	1
Bdnf	0.433782	-0.200025	0.185	0.208	1
Trib2	0.440079	-0.12397	0.301	0.326	1
Slc39a12	0.448305	-0.169651	0.445	0.46	1
Gad2	0.455624	-0.335791	0.189	0.208	1
Plcxd2	0.484687	-0.220647	0.484	0.488	1
Dusp7	0.496495	-0.0771367	0.669	0.696	1
Tle4	0.499456	-0.0836094	0.555	0.556	1
Epha4	0.510916	-0.131218	0.505	0.515	1
Rab3b	0.516335	-0.137504	0.196	0.216	1
Clmn	0.539134	-0.0767614	0.454	0.466	1
Ntsr2	0.560696	-0.066102	0.63	0.627	1
Ier5	0.569943	-0.0301113	0.913	0.929	1
Slc17a6	0.57141	-0.253757	0.247	0.219	1
Meis2	0.577197	-0.0754074	0.562	0.581	1
Cpne6	0.582119	0.0346461	0.217	0.2	1
Sox11	0.600842	0.129977	0.221	0.205	1
Zfp536	0.60407	-0.0634254	0.258	0.277	1
Sipa1l3	0.614362	0.0713846	0.251	0.236	1
Cux2	0.626623	-0.18456	0.276	0.282	1
Rspo1	0.647835	-0.244298	0.244	0.252	1
Arhgap12	0.662719	0.0848889	0.546	0.542	1
Pdzd2	0.663058	0.0588937	0.21	0.197	1
2010300C02Rik	0.66428	0.0543782	0.457	0.433	1
Satb2	0.667748	-0.111582	0.425	0.43	1
Sik2	0.677874	0.0566552	0.473	0.468	1
Rorb	0.679424	-0.0714351	0.489	0.501	1
Pip5k1b	0.680458	-0.0301496	0.283	0.268	1
Prox1	0.688945	-0.160936	0.244	0.227	1
Cd300c2	0.700278	0.0269283	0.909	0.893	1
Fezf2	0.707007	-0.054169	0.329	0.307	1
Rfx4	0.712894	0.142725	0.233	0.225	1
Gng12	0.725736	-0.0391218	0.708	0.668	1
Ndst3	0.728695	0.0920606	0.418	0.408	1
Smad3	0.729141	-0.0500407	0.532	0.537	1
Igfbp6	0.748291	-0.0588937	0.247	0.258	1
Aqp4	0.75548	-0.0321505	0.377	0.381	1
Ly6a	0.814153	0.11427	0.224	0.216	1
Sema3e	0.829232	0.0405818	0.212	0.219	1
Parm1	0.838234	-0.130449	0.265	0.266	1
Nrn1	0.840255	-0.0363988	0.799	0.805	1
Slc2a1	0.869538	0.189478	0.358	0.37	1
Neurod6	0.887476	-0.145541	0.416	0.411	1
Gucy1a1	0.891098	-0.0540004	0.352	0.353	1
Rims3	0.909722	-0.0487832	0.701	0.715	1
Ikzf1	0.917484	0.0237084	0.858	0.836	1
Cpne4	0.939096	-0.0109711	0.217	0.216	1
Igfbp4	0.942872	-0.0569827	0.368	0.353	1
Nxph3	0.966341	0.130787	0.237	0.241	1
Dner	0.994527	-0.135279	0.553	0.512	1
Gfra2	0.996526	-0.0614005	0.473	0.452	1

## Sheet: Endo
	p_val	avg_log2FC	pct.1	pct.2	p_val_adj
Hspa1b	5.65462e-184	3.38347	0.721	0.137	1.67942e-181
Arc	6.48045e-156	1.83774	0.888	0.53	1.9247e-153
Tsc22d3	4.30905e-136	1.35725	0.944	0.696	1.27979e-133
Hspa1a	6.28271e-117	2.74603	0.58	0.126	1.86597e-114
Cdkn1a	7.41494e-92	1.88872	0.629	0.223	2.20224e-89
Cldn5	8.55957e-63	-0.551906	0.978	0.996	2.54219e-60
Slc2a1	7.64207e-49	0.482741	0.989	0.973	2.26969e-46
Per1	1.36657e-44	1.00396	0.682	0.424	4.0587e-42
Hspb1	3.68288e-39	1.08504	0.583	0.325	1.09382e-36
Klf2	1.11144e-33	0.539339	0.917	0.803	3.30096e-31
Egr1	8.95582e-33	0.833502	0.731	0.532	2.65988e-30
Kdr	2.28379e-32	-0.606047	0.802	0.886	6.78285e-30
Dio2	1.28062e-30	0.734585	0.746	0.564	3.80345e-28
Nostrin	4.2418e-29	0.723996	0.727	0.544	1.25981e-26
Nr4a1	1.06521e-28	0.948372	0.536	0.328	3.16366e-26
Cobll1	1.59945e-23	-0.686216	0.592	0.716	4.75037e-21
Sema6a	2.30795e-22	-0.813426	0.422	0.591	6.85461e-20
Pglyrp1	1.11222e-19	0.511917	0.812	0.699	3.30331e-17
Nr4a3	7.71883e-16	0.60746	0.601	0.453	2.29249e-13
Hspa5	2.15262e-15	0.314887	0.964	0.938	6.39329e-13
Rbm3	2.9705e-13	-0.404091	0.702	0.781	8.82239e-11
Nrep	7.1798e-12	-0.393985	0.684	0.784	2.1324e-09
Epha4	1.35392e-11	-0.417092	0.542	0.665	4.02114e-09
Sox17	1.61331e-11	-0.443588	0.66	0.732	4.79154e-09
Sgk1	4.75899e-11	0.898696	0.504	0.4	1.41342e-08
Dpy19l1	7.18698e-11	-0.399699	0.664	0.745	2.13453e-08
Mecom	1.10103e-10	-0.582812	0.424	0.528	3.27005e-08
Emcn	1.5403e-09	-0.353267	0.721	0.778	4.57469e-07
Adgrl4	3.66662e-09	0.204442	0.966	0.962	1.08899e-06
Paqr5	1.06523e-08	0.416435	0.605	0.511	3.16373e-06
Bhlhe40	1.39439e-08	0.325229	0.69	0.578	4.14133e-06
Fosl2	2.93522e-08	0.410715	0.464	0.351	8.7176e-06
Dkk3	5.43884e-08	-0.278729	0.782	0.842	1.61533e-05
Cirbp	3.9974e-07	-0.579765	0.241	0.329	0.000118723
Rnf152	2.28347e-06	-0.77324	0.176	0.248	0.000678191
Slfn5	5.97002e-06	0.284622	0.583	0.484	0.0017731
Gng12	1.4126e-05	-0.273541	0.664	0.719	0.00419544
Arhgef28	2.67044e-05	-0.590368	0.18	0.247	0.00793121
Dnajb1	3.21334e-05	0.347037	0.44	0.358	0.00954361
Cabp7	3.44839e-05	-0.390879	0.476	0.532	0.0102417
Gucy1a1	4.0885e-05	-0.463921	0.289	0.361	0.0121428
Irs2	8.65652e-05	0.333662	0.473	0.395	0.0257099
Upf2	0.000100652	-0.317486	0.41	0.471	0.0298937
Gjc3	0.000102052	-0.354697	0.282	0.354	0.0303093
Pdia6	0.000130896	0.301022	0.577	0.513	0.038876
Slc17a7	0.000217747	-0.20507	0.84	0.848	0.0646709
Nr2f2	0.000277019	-0.472856	0.194	0.255	0.0822747
Manf	0.000349724	0.262098	0.55	0.489	0.103868
Zfp366	0.000368565	0.25895	0.451	0.369	0.109464
Fgd5	0.00057248	-0.293276	0.549	0.585	0.170027
Spred1	0.000610735	-0.128524	0.969	0.98	0.181388
Nr4a2	0.000611006	0.317016	0.292	0.227	0.181469
Dnajb5	0.000841709	0.25329	0.37	0.299	0.249988
Rfx4	0.000868302	0.337792	0.313	0.247	0.257886
Satb2	0.00119077	-0.326011	0.397	0.456	0.353657
Id2	0.00122586	-0.211589	0.696	0.722	0.364082
Rspo1	0.00192138	0.252409	0.281	0.224	0.570649
Tox	0.0022594	-0.375747	0.354	0.402	0.671042
Egr3	0.00238732	0.238509	0.557	0.501	0.709034
Necab1	0.00272208	-0.271773	0.335	0.394	0.808458
Igsf21	0.00290578	-0.419097	0.2	0.25	0.863017
Fezf2	0.00405679	-0.330055	0.248	0.298	1
Smad3	0.00502672	-0.346804	0.231	0.278	1
Bhlhe22	0.010335	-0.418256	0.18	0.219	1
Per2	0.0103646	0.350431	0.206	0.165	1
Ly6a	0.0116392	-0.0762634	0.989	0.992	1
Prph	0.0150434	0.274142	0.206	0.166	1
Garnl3	0.0193665	-0.207953	0.484	0.523	1
Homer1	0.0224061	0.10317	0.877	0.861	1
Nrn1	0.0243252	-0.109377	0.769	0.804	1
Igfbp5	0.0243496	-0.188878	0.521	0.557	1
Unc13c	0.0248767	-0.238935	0.297	0.333	1
Ndst3	0.025203	-0.204527	0.396	0.433	1
Pde7b	0.033135	-0.225192	0.45	0.481	1
Neurod6	0.0432056	-0.354473	0.343	0.37	1
Pvalb	0.0536006	-0.250174	0.482	0.499	1
2010300C02Rik	0.0638329	-0.156184	0.375	0.409	1
Hapln1	0.0765257	0.124601	0.214	0.18	1
Neto2	0.0780042	-0.23458	0.216	0.246	1
Mapk4	0.0826686	0.102132	0.457	0.418	1
Acsbg1	0.0833173	-0.124909	0.752	0.77	1
Trib2	0.0912127	-0.163521	0.462	0.49	1
Rasgrf2	0.0913948	-0.228393	0.245	0.274	1
Cux2	0.093481	-0.28924	0.239	0.265	1
Lamp5	0.104818	-0.283359	0.42	0.44	1
Bcl11b	0.118777	-0.182258	0.251	0.278	1
Rmst	0.118907	-0.0994309	0.509	0.541	1
Acvrl1	0.121939	-0.0940182	0.812	0.8	1
Dusp6	0.127692	0.103064	0.349	0.316	1
Sik2	0.128626	-0.160369	0.382	0.402	1
Pdzd2	0.140042	-0.200842	0.369	0.386	1
Slc17a6	0.140242	-0.333018	0.201	0.223	1
Arhgap12	0.150616	-0.152557	0.364	0.388	1
Dner	0.156482	-0.206882	0.497	0.512	1
Sox11	0.168903	0.264318	0.202	0.181	1
Kcnh5	0.176699	-0.203141	0.358	0.373	1
Meis2	0.1887	-0.15497	0.545	0.552	1
Kctd12	0.191865	0.0475048	0.682	0.653	1
Pip5k1b	0.195362	-0.246678	0.282	0.3	1
Ppp1r1b	0.203242	-0.250236	0.254	0.268	1
Fn1	0.20409	0.0320619	0.927	0.926	1
Hpcal1	0.210916	0.0686942	0.332	0.304	1
Gfra2	0.233461	-0.10234	0.482	0.502	1
Laptm5	0.235003	-0.294485	0.218	0.235	1
Grik3	0.235974	-0.214078	0.209	0.225	1
Pou3f1	0.248047	-0.173129	0.266	0.281	1
Fhod3	0.257946	-0.188558	0.259	0.277	1
Car4	0.265673	0.0384302	0.777	0.732	1
Cd93	0.293943	-0.0393853	0.702	0.716	1
Sipa1l3	0.296309	0.108261	0.284	0.266	1
Ier5	0.315714	-0.0243299	0.855	0.865	1
Jdp2	0.321822	0.0431195	0.448	0.422	1
Ankrd33b	0.341523	0.0223722	0.226	0.206	1
Syt2	0.354435	-0.266971	0.203	0.213	1
Slc39a12	0.355027	-0.099449	0.438	0.447	1
Igfbp4	0.361092	-0.211947	0.276	0.286	1
Gfap	0.36205	0.156426	0.334	0.317	1
Gad2	0.368191	-0.262809	0.203	0.213	1
Igfbp6	0.419945	-0.125629	0.229	0.242	1
Adcy5	0.488784	0.0226485	0.634	0.612	1
Gad1	0.496997	-0.102089	0.419	0.422	1
Pdzrn3	0.513878	-0.168737	0.2	0.208	1
Tanc1	0.555341	-0.19092	0.305	0.305	1
Pantr1	0.582863	-0.100025	0.277	0.284	1
Rims3	0.594114	-0.0521522	0.702	0.71	1
Ntsr2	0.595319	-0.0785755	0.714	0.708	1
Cdh20	0.604825	-0.0113411	0.294	0.304	1
Parm1	0.605476	-0.0499153	0.295	0.279	1
Rorb	0.606244	-0.00371207	0.574	0.551	1
Hat1	0.615768	-0.0182252	0.265	0.249	1
Plekha2	0.6233	-0.0666678	0.194	0.201	1
Zfp536	0.641929	0.00126065	0.26	0.248	1
Tmem132d	0.648038	-0.0457518	0.219	0.227	1
Aqp4	0.660582	-0.035177	0.393	0.402	1
Plcxd2	0.667172	-0.0384485	0.512	0.514	1
Tle4	0.74002	-0.054292	0.462	0.444	1
Clmn	0.775545	0.0300375	0.469	0.462	1
Dusp7	0.782253	0.00485665	0.614	0.595	1
Cpne8	0.804848	-0.106985	0.417	0.405	1
Lypd6	0.815186	-0.0637738	0.336	0.335	1
Pecam1	0.862467	0.0125272	0.948	0.954	1
Tnfrsf25	0.865711	-0.0184615	0.203	0.205	1
Nxph3	0.935821	-0.0516284	0.214	0.213	1
Xbp1	0.955251	-0.0466934	0.613	0.595	1
Rab3b	0.97138	-0.126095	0.208	0.204	1
Cpne6	0.996661	-0.0697089	0.206	0.203	1

## Sheet: VLMC
	p_val	avg_log2FC	pct.1	pct.2	p_val_adj
Hspa1b	3.35768e-81	2.89384	0.606	0.202	9.97232e-79
Hspa1a	1.0874e-50	2.31685	0.52	0.209	3.22957e-48
Tsc22d3	1.15447e-45	0.993412	0.86	0.66	3.42877e-43
Hspa5	6.07536e-38	0.547674	0.993	0.98	1.80438e-35
Arc	8.16307e-33	1.53247	0.585	0.347	2.42443e-30
Per1	2.85898e-29	0.855234	0.7	0.477	8.49117e-27
Hspb1	7.4202e-23	1.1761	0.505	0.301	2.2038e-20
Cdkn1a	1.77611e-19	1.47315	0.296	0.12	5.27504e-17
Nr4a3	1.2703e-13	0.808387	0.548	0.402	3.7728e-11
Sgk1	3.7916e-13	1.08348	0.421	0.271	1.1261e-10
Nrep	5.70922e-11	-0.512174	0.586	0.695	1.69564e-08
Cspg4	1.5483e-10	-0.716022	0.414	0.534	4.59844e-08
Cirbp	4.32138e-10	-0.67632	0.321	0.451	1.28345e-07
Cobll1	4.42622e-10	-0.490824	0.601	0.693	1.31459e-07
Cldn5	1.37897e-09	-0.705523	0.48	0.599	4.09554e-07
Ndst3	2.93223e-09	-0.773447	0.258	0.38	8.70872e-07
Ccn2	3.90183e-09	0.80491	0.484	0.355	1.15884e-06
Slc13a4	5.52774e-09	0.568338	0.499	0.364	1.64174e-06
Slc17a7	1.44733e-08	-0.569437	0.495	0.618	4.29857e-06
Spred1	1.68952e-08	-0.310096	0.906	0.916	5.01786e-06
Sema6a	1.9508e-08	-0.846632	0.25	0.36	5.79387e-06
Rims3	2.83229e-08	-0.482735	0.419	0.551	8.4119e-06
Per2	4.06685e-08	0.81842	0.307	0.197	1.20786e-05
Ano1	5.29487e-08	-0.626765	0.275	0.389	1.57258e-05
Inpp4b	6.21565e-08	-0.521603	0.429	0.54	1.84605e-05
Fmod	8.41078e-08	0.542146	0.521	0.406	2.498e-05
Cabp7	1.01661e-07	-0.824201	0.226	0.329	3.01933e-05
Pdzd2	1.09365e-07	-0.620954	0.301	0.414	3.24813e-05
Nrn1	1.25245e-07	-0.44684	0.452	0.576	3.71978e-05
Sntb1	1.61293e-07	-0.701945	0.249	0.352	4.7904e-05
Garnl3	1.92984e-07	-0.570507	0.281	0.397	5.73161e-05
Pdia6	2.30282e-07	0.346451	0.758	0.699	6.83936e-05
Dpy19l1	3.14759e-07	-0.347662	0.525	0.632	9.34836e-05
Gucy1a1	3.46821e-07	-0.509459	0.434	0.535	0.000103006
Aldh1a2	3.6879e-07	0.439288	0.669	0.589	0.000109531
Meis2	5.67652e-07	-0.420947	0.413	0.526	0.000168593
Manf	1.91945e-06	0.374565	0.645	0.548	0.000570078
Homer1	2.37872e-06	-0.305058	0.553	0.661	0.000706481
Cyp1b1	4.18481e-06	0.544147	0.534	0.444	0.00124289
Id2	5.59467e-06	-0.366067	0.763	0.802	0.00166162
Dcn	5.76889e-06	0.392996	0.772	0.706	0.00171336
Kcnh5	6.57917e-06	-0.777155	0.177	0.259	0.00195401
Klf2	1.56048e-05	0.493475	0.616	0.532	0.00463463
Kdr	2.51044e-05	-0.563176	0.388	0.477	0.00745602
Mecom	2.9763e-05	-0.585077	0.234	0.314	0.00883961
Lamp5	3.61278e-05	-0.635735	0.18	0.256	0.0107299
Rbm3	4.1782e-05	-0.230182	0.767	0.824	0.0124092
Pip5k1b	4.32924e-05	-0.437718	0.295	0.39	0.0128578
Pvalb	5.30202e-05	-0.435334	0.209	0.294	0.015747
Nr4a1	5.99678e-05	0.594627	0.343	0.261	0.0178104
Acsbg1	7.93737e-05	-0.265375	0.629	0.706	0.023574
Car4	9.44826e-05	-0.507286	0.379	0.456	0.0280613
Col6a1	0.000162144	0.240076	0.451	0.363	0.0481567
Tox	0.000191727	-0.665137	0.166	0.233	0.0569428
Dnajb1	0.000215818	0.452929	0.384	0.309	0.064098
Ntsr2	0.000250675	-0.20683	0.593	0.687	0.0744503
Col1a1	0.000313535	0.221479	0.593	0.503	0.0931199
Siglech	0.000455405	-0.876668	0.158	0.216	0.135255
Gadd45a	0.00052197	-0.524744	0.205	0.275	0.155025
Gfra2	0.000696457	-0.391777	0.397	0.47	0.206848
Trib2	0.000713789	-0.384031	0.396	0.463	0.211995
Gjb2	0.000718687	0.238673	0.499	0.399	0.21345
Slc2a1	0.000783539	0.486884	0.682	0.668	0.232711
Dpyd	0.000961841	0.418598	0.218	0.155	0.285667
Dio2	0.00104647	0.425389	0.55	0.516	0.310801
Sema3a	0.00119145	0.505261	0.221	0.159	0.35386
2010300C02Rik	0.00225337	-0.418504	0.188	0.247	0.669251
Epha4	0.00338561	-0.337878	0.351	0.413	1
Sox17	0.00348971	-0.459118	0.245	0.304	1
Satb2	0.00372112	-0.340644	0.2	0.258	1
Cux2	0.00410832	-0.483941	0.169	0.221	1
Gad1	0.0042181	-0.39745	0.203	0.26	1
Sncg	0.00433005	-0.384117	0.183	0.239	1
Fosl2	0.0045447	0.29104	0.333	0.269	1
Egr1	0.00484561	0.265243	0.42	0.353	1
Pantr1	0.00504889	-0.458943	0.188	0.239	1
Gng12	0.00512186	-0.191134	0.647	0.695	1
Sema3d	0.00666962	0.311201	0.233	0.18	1
Cdh20	0.00724126	-0.322816	0.194	0.247	1
Igf2	0.00734083	0.159187	0.89	0.854	1
Rorb	0.00797052	-0.249068	0.504	0.549	1
Unc13c	0.0080126	-0.511261	0.168	0.213	1
Hpcal1	0.00832097	-0.338186	0.209	0.259	1
Cpne8	0.00964107	-0.298853	0.26	0.313	1
Ppp1r1b	0.0106991	-0.41981	0.156	0.201	1
Xbp1	0.0132317	0.198186	0.71	0.675	1
Tle4	0.0133678	-0.257819	0.406	0.451	1
Plcxd2	0.013488	-0.273105	0.264	0.319	1
Rmst	0.013579	-0.146843	0.388	0.459	1
Nostrin	0.0179597	0.373572	0.258	0.214	1
Neurod6	0.0233546	-0.435438	0.162	0.201	1
Lypd6	0.0257021	-0.353994	0.242	0.284	1
Fgd5	0.0268014	-0.254968	0.295	0.34	1
Slc39a12	0.0272207	-0.384553	0.378	0.41	1
Ier5	0.0289397	-0.101213	0.662	0.724	1
Gli3	0.0323703	-0.376742	0.212	0.251	1
Dusp6	0.0331052	-0.239385	0.302	0.348	1
Laptm5	0.0358242	-0.260728	0.309	0.351	1
Upf2	0.0418763	-0.256804	0.392	0.427	1
Carmn	0.0426456	-0.181016	0.552	0.57	1
Hapln1	0.0540495	-0.15729	0.187	0.226	1
Emcn	0.0548849	-0.249373	0.279	0.317	1
Trem2	0.0576832	-0.402398	0.17	0.202	1
Spp1	0.0628755	0.343481	0.462	0.422	1
Pglyrp1	0.063172	0.464758	0.219	0.188	1
Egr3	0.0661594	0.235636	0.334	0.298	1
Dkk3	0.0749339	-0.0881883	0.752	0.79	1
Nr2f2	0.0816895	0.141445	0.851	0.84	1
Arhgap12	0.0987292	-0.238306	0.385	0.415	1
Nrp2	0.110862	0.120794	0.346	0.305	1
Mapk4	0.117159	0.143316	0.492	0.461	1
Slfn5	0.117486	-0.168106	0.293	0.327	1
Dusp7	0.120425	-0.102796	0.363	0.409	1
Arhgap6	0.121463	0.192701	0.244	0.212	1
Zfp536	0.156231	0.164849	0.305	0.272	1
Slit2	0.160264	0.294822	0.212	0.185	1
Sik2	0.162389	0.128916	0.443	0.411	1
Necab1	0.180096	-0.319984	0.288	0.305	1
Ly6a	0.185593	-0.134597	0.6	0.629	1
Paqr5	0.192433	0.257911	0.265	0.244	1
Clmn	0.209109	-0.117925	0.42	0.453	1
Bhlhe40	0.22369	-0.0939649	0.518	0.54	1
Sipa1l3	0.23026	-0.194232	0.223	0.244	1
Gfap	0.242652	0.0746789	0.59	0.558	1
Igfbp6	0.250465	0.0947138	0.357	0.331	1
Pdzrn3	0.254306	0.119915	0.343	0.315	1
Dner	0.25603	-0.0932751	0.493	0.52	1
Wfs1	0.287259	-0.0764605	0.248	0.271	1
Igfbp5	0.296373	-0.147779	0.68	0.703	1
Parm1	0.309129	-0.039235	0.414	0.447	1
Fn1	0.315146	0.103584	0.777	0.773	1
Jdp2	0.333948	0.109821	0.4	0.376	1
Pln	0.35261	-0.163293	0.227	0.243	1
Ror1	0.427555	-0.197927	0.207	0.221	1
Aqp4	0.439425	0.0719896	0.528	0.549	1
Pecam1	0.509775	-0.0248301	0.556	0.581	1
Acta2	0.511914	-0.188079	0.439	0.439	1
Angpt1	0.534365	0.0731398	0.247	0.263	1
Pdgfra	0.548021	-0.00687331	0.581	0.552	1
Rnf152	0.582904	-0.0960866	0.386	0.393	1
Rfx4	0.582991	0.100236	0.288	0.276	1
Hat1	0.588696	-0.0964699	0.286	0.293	1
Adcy5	0.644007	-0.0525426	0.683	0.678	1
Kctd12	0.646452	-0.0393991	0.578	0.598	1
Cd93	0.646792	0.00957094	0.384	0.401	1
Tanc1	0.649134	0.0321488	0.309	0.302	1
Pde7b	0.683179	0.00569211	0.498	0.515	1
Acvrl1	0.702088	0.0457271	0.468	0.46	1
Adgrl4	0.731018	0.124597	0.517	0.526	1
Cd68	0.740218	-0.0935393	0.227	0.233	1
Igfbp4	0.748293	0.0136484	0.511	0.507	1
Plekha2	0.75958	-0.0132459	0.453	0.461	1
Irs2	0.831003	0.0891823	0.424	0.428	1
Prph	0.841014	0.1245	0.314	0.329	1
Smad3	0.851206	0.0627023	0.377	0.381	1
Dnajb5	0.993846	0.00811294	0.253	0.254	1

## Sheet: OPC
	p_val	avg_log2FC	pct.1	pct.2	p_val_adj
Arc	4.91506e-35	1.95069	0.767	0.439	1.45977e-32
Hspa5	6.32601e-21	0.537029	0.995	0.983	1.87882e-18
Per1	1.59424e-19	1.1114	0.734	0.456	4.7349e-17
Manf	2.40562e-10	0.730663	0.734	0.544	7.1447e-08
Sgk1	1.31319e-08	0.917717	0.668	0.49	3.90019e-06
Pdia6	3.2146e-07	0.436075	0.853	0.783	9.54735e-05
Hspa1b	8.91062e-07	1.62103	0.294	0.158	0.000264645
Dnajb1	1.59971e-06	0.649701	0.575	0.428	0.000475113
Nr4a3	4.74079e-06	0.593903	0.603	0.445	0.00140801
Sdf2l1	1.05882e-05	0.876663	0.337	0.197	0.00314471
Egr1	2.66465e-05	0.664079	0.676	0.563	0.00791401
Hspa1a	3.8703e-05	1.57111	0.223	0.115	0.0114948
Id2	4.7237e-05	-0.414583	0.658	0.789	0.0140294
Dio2	0.000106154	0.513391	0.615	0.482	0.0315276
Tsc22d3	0.00011317	0.535558	0.716	0.608	0.0336116
Xbp1	0.000166927	0.422338	0.701	0.592	0.0495774
Rbm3	0.000315134	-0.309153	0.813	0.842	0.0935947
Dner	0.000340431	-0.310222	0.838	0.854	0.101108
Nr4a1	0.00068791	0.321398	0.78	0.701	0.204309
Tmem255a	0.000736594	-0.465431	0.372	0.485	0.218768
Nr4a2	0.00151419	0.683695	0.291	0.194	0.449716
Zc3h6	0.00172406	-0.879859	0.119	0.2	0.512046
Cirbp	0.00307686	-0.441836	0.278	0.38	0.913826
Rnf152	0.0040507	-0.728025	0.154	0.237	1
Fosl2	0.00417035	0.571459	0.304	0.217	1
Dusp6	0.00431748	-0.491903	0.372	0.459	1
Dusp7	0.00565842	0.379303	0.58	0.476	1
Sema6a	0.00621811	-0.198213	0.597	0.676	1
Lypd6	0.00655527	-0.512827	0.294	0.377	1
Egr3	0.0068596	0.384181	0.478	0.377	1
Rprm	0.0160107	-0.517504	0.301	0.377	1
Cyp1b1	0.0174154	-0.85328	0.165	0.225	1
Neto2	0.0177366	-0.321239	0.392	0.468	1
Cobll1	0.0242161	-0.281413	0.618	0.668	1
Slc44a5	0.0299508	-0.409291	0.256	0.324	1
Gpr17	0.0301914	0.173088	0.944	0.941	1
Wfs1	0.0358044	0.621751	0.21	0.152	1
Gng12	0.0379924	0.195143	0.881	0.842	1
Slit2	0.050125	-0.545459	0.154	0.208	1
Cpne8	0.0502958	-0.314754	0.448	0.513	1
Sorcs3	0.05086	-0.311575	0.362	0.428	1
Arhgef28	0.0533301	-0.359709	0.387	0.442	1
Gm2115	0.0536338	0.284539	0.213	0.155	1
Tmem132d	0.056466	-0.276135	0.516	0.572	1
Neurod6	0.0614745	-0.391897	0.299	0.355	1
Bcl11b	0.0648149	-0.355174	0.223	0.282	1
Dkk3	0.0652114	-0.258696	0.759	0.803	1
Pdgfra	0.0680745	-0.16015	0.803	0.842	1
Cdh20	0.0688774	0.250612	0.724	0.693	1
Slc17a7	0.0705157	-0.225618	0.709	0.766	1
Gadd45a	0.0804456	0.356161	0.314	0.265	1
Myo16	0.0814058	-0.294896	0.296	0.349	1
Tmem163	0.0815546	0.328699	0.567	0.499	1
Per2	0.084948	0.34612	0.413	0.358	1
Cux2	0.0852335	-0.344789	0.344	0.4	1
Ntsr2	0.0863288	0.225356	0.565	0.493	1
Vwc2l	0.097725	-0.378465	0.165	0.211	1
Sik2	0.107302	0.251844	0.501	0.454	1
Nrn1	0.107978	-0.14996	0.848	0.882	1
Dnajb5	0.108143	-0.229322	0.289	0.352	1
Trib2	0.117159	-0.163509	0.681	0.738	1
Igfbp6	0.134295	-0.356342	0.182	0.225	1
Hat1	0.140021	-0.367902	0.375	0.414	1
Unc13c	0.142616	-0.356139	0.235	0.279	1
Gjc3	0.143629	-0.0901695	0.949	0.963	1
Nxph3	0.152896	-0.0430023	0.21	0.256	1
Sema5b	0.153592	-0.176518	0.511	0.575	1
Slc2a1	0.164024	-0.107811	0.291	0.341	1
Satb2	0.168665	-0.280791	0.334	0.377	1
Cacna2d2	0.173796	-0.392193	0.167	0.203	1
Kctd12	0.185856	-0.433257	0.339	0.369	1
Dpy19l1	0.195096	-0.0699694	0.851	0.904	1
Sema3d	0.195226	0.14586	0.737	0.685	1
Inpp4b	0.199908	-0.346679	0.223	0.256	1
Bhlhe22	0.22239	0.109001	0.276	0.231	1
Homer1	0.22754	0.112646	0.914	0.91	1
Clmn	0.236077	-0.166525	0.456	0.493	1
Thsd7a	0.240361	-0.0390679	0.354	0.408	1
Cspg4	0.250937	-0.128194	0.82	0.828	1
2010300C02Rik	0.252903	-0.286619	0.342	0.375	1
Rims3	0.258314	0.119576	0.641	0.597	1
Opalin	0.266539	-0.526427	0.233	0.259	1
Zfp536	0.269459	0.0549609	0.524	0.479	1
Aqp4	0.275639	0.196298	0.327	0.285	1
Meis2	0.287228	-0.173362	0.635	0.645	1
Cdh13	0.299852	-0.0504464	0.572	0.606	1
Fezf2	0.305293	0.117563	0.281	0.239	1
Fhod3	0.307515	-0.198888	0.327	0.358	1
Zfpm2	0.329842	-0.295695	0.263	0.287	1
Cdh6	0.340745	0.0647385	0.375	0.327	1
Pip5k1b	0.374912	-0.154034	0.271	0.299	1
Garnl3	0.37771	-0.174792	0.476	0.504	1
Igfbp5	0.382958	0.0173093	0.57	0.524	1
Dpyd	0.406303	0.0081391	0.509	0.544	1
Prox1	0.431444	-0.384647	0.329	0.346	1
Tle4	0.445463	0.0521826	0.59	0.563	1
Spred1	0.448326	-0.0263092	0.995	1	1
Kcnh5	0.461778	-0.191946	0.509	0.51	1
Tox	0.484728	-0.126812	0.499	0.501	1
Ier5	0.493382	-0.0640523	0.696	0.701	1
Hpcal1	0.511265	-0.165529	0.238	0.256	1
Sema3e	0.522177	-0.0715715	0.327	0.349	1
Nrp2	0.528297	0.21002	0.248	0.228	1
Gad2	0.528804	0.0285578	0.18	0.203	1
Gad1	0.536185	-0.0399006	0.481	0.507	1
Gucy1a1	0.550013	-0.149417	0.466	0.479	1
Cntn6	0.56192	-0.0442296	0.559	0.589	1
Plekha2	0.581562	-0.109468	0.418	0.428	1
Nrep	0.606272	-0.0620185	0.628	0.648	1
Pdzd2	0.609757	-0.0829505	0.352	0.369	1
Grik3	0.612234	-0.116835	0.458	0.468	1
Mapk4	0.619538	-0.00393007	0.387	0.417	1
Calb2	0.62614	-0.0796088	0.281	0.296	1
Sox10	0.663631	0.0110256	0.853	0.885	1
Pou3f1	0.665207	-0.145446	0.496	0.501	1
Pde7b	0.671151	-0.0884453	0.385	0.397	1
Pantr1	0.675053	-0.154034	0.294	0.307	1
Vat1l	0.675405	-0.106921	0.415	0.423	1
Syt6	0.684083	-0.084992	0.192	0.206	1
Jdp2	0.692359	-0.00771524	0.582	0.544	1
Upf2	0.697733	-0.0398626	0.461	0.473	1
Parm1	0.701089	0.0175097	0.316	0.296	1
Cabp7	0.703021	-0.0599653	0.408	0.423	1
Sox11	0.711393	0.0392268	0.501	0.499	1
Irs2	0.716336	0.0230706	0.658	0.648	1
Ppp1r1b	0.720675	-0.0459739	0.195	0.206	1
Plcxd2	0.725123	0.0172686	0.443	0.417	1
Hapln1	0.727675	0.0790257	0.268	0.29	1
Arhgap12	0.738245	-0.0265727	0.433	0.451	1
Pvalb	0.745152	-0.207052	0.38	0.377	1
Igfbp4	0.753546	-0.323959	0.294	0.29	1
Adcy5	0.764573	-0.0222894	0.661	0.673	1
Bhlhe40	0.76738	0.0202645	0.544	0.558	1
Lamp5	0.776686	-0.314191	0.344	0.332	1
Pdzrn3	0.783493	0.0947869	0.2	0.192	1
Gfra2	0.796356	0.018643	0.446	0.459	1
Slc39a12	0.804252	-0.125082	0.261	0.242	1
Tanc1	0.818211	-0.0343634	0.342	0.346	1
Rorb	0.851981	-0.107641	0.453	0.439	1
Plcxd3	0.880778	-0.0131711	0.238	0.228	1
Rfx4	0.886745	-0.0280257	0.428	0.423	1
Ndst3	0.889891	-0.0554698	0.352	0.346	1
Rmst	0.917729	-0.104565	0.4	0.389	1
Igsf21	0.922597	-0.00883571	0.441	0.442	1
Laptm5	0.925969	-0.0560015	0.2	0.2	1
Necab2	0.942349	0.0366499	0.203	0.2	1
Smad3	0.948098	-0.113619	0.339	0.338	1
Gfap	0.958927	-0.119115	0.365	0.358	1
Necab1	0.967145	0.0378097	0.357	0.358	1
Sipa1l3	0.974196	-0.052154	0.273	0.27	1
Epha4	0.975452	-0.0851568	0.539	0.521	1
Acsbg1	0.976846	-0.0815481	0.587	0.561	1
