# Supplementary material for: Single-cell resolution spatial transcriptomic signature of the retrosplenial cortex during memory consolidation
Source: Mol Psychiatry. 2025 Nov 4;31(4):1845–56. doi: 10.1038/s41380-025-03331-3 (PMC12645481; doi:10.1038/s41380-025-03331-3)
Supplement: Supplementary file 6 — Supplementary Table 5 [file 41380_2025_3331_MOESM6_ESM.xlsx]

## Sheet: Ex neurons
ID	Description	GeneRatio	BgRatio	RichFactor	FoldEnrichment	zScore	pvalue	p.adjust	qvalue	geneID	Count
GO:0061629	RNA polymerase II-specific DNA-binding transcription factor binding	10/93	387/28409	0.0258398	7.89336	7.82497	5.79946e-07	0.000179203	0.000144681	Nr4a1/Fos/Nr4a3/Bhlhe40/Per2/Nr4a2/Id2/Zfpm2/Trib2/Hspa1b	10
GO:0035259	nuclear glucocorticoid receptor binding	3/93	20/28409	0.15	45.821	11.4912	3.71834e-05	0.00574483	0.00463814	Nr4a1/Nr4a3/Nr4a2	3
GO:0045296	cadherin binding	4/93	70/28409	0.0571429	17.4556	7.89981	8.36343e-05	0.00861433	0.00695485	Cdh20/Cdh9/Trpc4/Cdh13	4
GO:0051082	unfolded protein binding	4/93	88/28409	0.0454545	13.8851	6.93781	0.000203361	0.0157096	0.0126833	Hspa5/Dnajb5/Dnajb1/Hspa1b	4
GO:0033550	MAP kinase tyrosine phosphatase activity	2/93	10/28409	0.2	61.0946	10.8926	0.000468992	0.0238969	0.0192933	Dusp6/Dusp5	2
GO:0008330	protein tyrosine/threonine phosphatase activity	2/93	11/28409	0.181818	55.5406	10.3685	0.00057199	0.0238969	0.0192933	Dusp6/Dusp5	2
GO:0008013	beta-catenin binding	4/93	117/28409	0.034188	10.4435	5.86599	0.000601492	0.0238969	0.0192933	Cdh20/Cdh9/Trpc4/Cdh13	4
GO:0035497	cAMP response element binding	2/93	12/28409	0.166667	50.9122	9.91076	0.000684926	0.0238969	0.0192933	Nr4a3/Jdp2	2
GO:0017017	MAP kinase tyrosine/serine/threonine phosphatase activity	2/93	13/28409	0.153846	46.9959	9.50622	0.000807733	0.0238969	0.0192933	Dusp6/Dusp5	2
GO:0031994	insulin-like growth factor I binding	2/93	13/28409	0.153846	46.9959	9.50622	0.000807733	0.0238969	0.0192933	Igfbp5/Igfbp4	2
GO:0004879	nuclear receptor activity	3/93	59/28409	0.0508475	15.5325	6.40378	0.000966817	0.0238969	0.0192933	Nr4a1/Nr4a3/Nr4a2	3
GO:0070888	E-box binding	3/93	59/28409	0.0508475	15.5325	6.40378	0.000966817	0.0238969	0.0192933	Per1/Bhlhe40/Neurod6	3
GO:0098531	ligand-activated transcription factor activity	3/93	60/28409	0.05	15.2737	6.3429	0.0010153	0.0238969	0.0192933	Nr4a1/Nr4a3/Nr4a2	3
GO:0051787	misfolded protein binding	2/93	15/28409	0.133333	40.7297	8.82052	0.00108271	0.0238969	0.0192933	Hspa5/Sdf2l1	2
GO:0044183	protein folding chaperone	3/93	63/28409	0.047619	14.5463	6.16868	0.0011699	0.0241	0.0194574	Hspa5/Dnajb1/Hspa1b	3
GO:0005539	glycosaminoglycan binding	5/93	250/28409	0.02	6.10946	4.65032	0.00140412	0.0254942	0.020583	Gfra2/Slit2/Nell1/Rspo2/Nrp2	5
GO:0001221	transcription coregulator binding	4/93	150/28409	0.0266667	8.14595	5.0289	0.00151441	0.0254942	0.020583	Per1/Fos/Nr4a3/Per2	4
GO:0005520	insulin-like growth factor binding	2/93	18/28409	0.111111	33.9415	8.01188	0.00156761	0.0254942	0.020583	Igfbp5/Igfbp4	2
GO:0033549	MAP kinase phosphatase activity	2/93	18/28409	0.111111	33.9415	8.01188	0.00156761	0.0254942	0.020583	Dusp6/Dusp5	2
GO:0016922	nuclear receptor binding	4/93	158/28409	0.0253165	7.7335	4.86405	0.00183141	0.0282952	0.0228444	Nr4a1/Nr4a3/Per2/Nr4a2	4
GO:0008201	heparin binding	4/93	179/28409	0.0223464	6.82621	4.48129	0.00287705	0.0423337	0.0341785	Slit2/Nell1/Rspo2/Nrp2	4
GO:0000979	RNA polymerase II core promoter sequence-specific DNA binding	2/93	25/28409	0.08	24.4378	6.71888	0.00302829	0.0425337	0.0343399	Egr1/Fos	2
GO:0043178	alcohol binding	3/93	90/28409	0.0333333	10.1824	5.00019	0.00324774	0.043378	0.0350216	Trpc4/Syt2/Rbp4	3
GO:1901681	sulfur compound binding	5/93	306/28409	0.0163399	4.99139	4.02304	0.00336917	0.043378	0.0350216	Gfra2/Slit2/Nell1/Rspo2/Nrp2	5
GO:0008138	protein tyrosine/serine/threonine phosphatase activity	2/93	27/28409	0.0740741	22.6276	6.4434	0.00352807	0.0436069	0.0352064	Dusp6/Dusp5	2
GO:0140662	ATP-dependent protein folding chaperone	2/93	29/28409	0.0689655	21.0671	6.19617	0.00406359	0.0462926	0.0373747	Hspa5/Hspa1b	2
GO:0003714	transcription corepressor activity	4/93	198/28409	0.020202	6.17117	4.18464	0.004123	0.0462926	0.0373747	Dnajb1/Id2/Zfpm2/Prdm8	4
GO:0035035	histone acetyltransferase binding	2/93	30/28409	0.0666667	20.3649	6.08167	0.00434461	0.0462926	0.0373747	Egr1/Nr4a3	2
GO:0140416	transcription regulator inhibitor activity	2/93	30/28409	0.0666667	20.3649	6.08167	0.00434461	0.0462926	0.0373747	Dnajb1/Id2	2
GO:0031625	ubiquitin protein ligase binding	5/93	329/28409	0.0151976	4.64245	3.80837	0.00457606	0.0471334	0.0380536	Per1/Hspa5/Dio2/Trib2/Hspa1b	5
GO:0044389	ubiquitin-like protein ligase binding	5/93	350/28409	0.0142857	4.3639	3.629	0.00592226	0.0590316	0.0476596	Per1/Hspa5/Dio2/Trib2/Hspa1b	5
GO:0042826	histone deacetylase binding	3/93	143/28409	0.020979	6.40853	3.71587	0.0116519	0.10981	0.0886562	Per2/Jdp2/Hspa1b	3
GO:0001046	core promoter sequence-specific DNA binding	2/93	50/28409	0.04	12.2189	4.55026	0.0117273	0.10981	0.0886562	Egr1/Fos	2
GO:0005544	calcium-dependent phospholipid binding	2/93	53/28409	0.0377358	11.5273	4.3962	0.0131087	0.119135	0.0961845	Cpne8/Syt2	2
GO:0031072	heat shock protein binding	3/93	155/28409	0.0193548	5.91238	3.5145	0.0144526	0.127596	0.103016	Hspa5/Dnajb1/Hspa1b	3
GO:0051087	protein-folding chaperone binding	3/93	166/28409	0.0180723	5.5206	3.34765	0.0173269	0.148723	0.120072	Dnajb5/Dnajb1/Sdf2l1	3
GO:0050839	cell adhesion molecule binding	4/93	310/28409	0.0129032	3.94159	2.98444	0.0190242	0.158877	0.128271	Cdh20/Cdh9/Trpc4/Cdh13	4
GO:0046982	protein heterodimerization activity	4/93	316/28409	0.0126582	3.86675	2.93684	0.020249	0.1618	0.13063	Nr4a1/Bhlhe40/Jdp2/Nr4a2	4
GO:0001222	transcription corepressor binding	2/93	67/28409	0.0298507	9.1186	3.81285	0.0204213	0.1618	0.13063	Per1/Per2	2
GO:0035254	glutamate receptor binding	2/93	80/28409	0.025	7.63683	3.40671	0.0284003	0.206027	0.166338	Homer1/Syndig1	2
GO:1990841	promoter-specific chromatin binding	2/93	81/28409	0.0246914	7.54255	3.3793	0.0290583	0.206027	0.166338	Egr1/Fos	2
GO:0015292	uniporter activity	1/93	10/28409	0.1	30.5473	5.35565	0.0322631	0.206027	0.166338	Slc17a7	1
GO:0099589	serotonin receptor activity	1/93	10/28409	0.1	30.5473	5.35565	0.0322631	0.206027	0.166338	Htr1f	1
GO:0097110	scaffold protein binding	2/93	89/28409	0.0224719	6.86456	3.17563	0.0345376	0.206027	0.166338	Homer1/Adcy5	2
GO:0048495	Roundabout binding	1/93	11/28409	0.0909091	27.7703	5.08922	0.0354322	0.206027	0.166338	Slit2	1
GO:0051015	actin filament binding	3/93	222/28409	0.0135135	4.12802	2.68143	0.0365718	0.206027	0.166338	Fhod3/Clmn/Myo16	3
GO:0004016	adenylate cyclase activity	1/93	12/28409	0.0833333	25.4561	4.8561	0.038591	0.206027	0.166338	Adcy5	1
GO:0015279	store-operated calcium channel activity	1/93	12/28409	0.0833333	25.4561	4.8561	0.038591	0.206027	0.166338	Trpc4	1
GO:0043997	histone H4K12 acetyltransferase activity	1/93	12/28409	0.0833333	25.4561	4.8561	0.038591	0.206027	0.166338	Hat1	1
GO:0140776	protein-containing complex destabilizing activity	1/93	12/28409	0.0833333	25.4561	4.8561	0.038591	0.206027	0.166338	Hspa1b	1
GO:0042562	hormone binding	2/93	95/28409	0.0210526	6.43101	3.0387	0.0388887	0.206027	0.166338	Rxfp1/Cdh13	2
GO:0004725	protein tyrosine phosphatase activity	2/93	96/28409	0.0208333	6.36402	3.01703	0.0396332	0.206027	0.166338	Dusp6/Dusp5	2
GO:0030594	neurotransmitter receptor activity	2/93	96/28409	0.0208333	6.36402	3.01703	0.0396332	0.206027	0.166338	Kctd12/Htr1f	2
GO:0015386	potassium:proton antiporter activity	1/93	13/28409	0.0769231	23.4979	4.64977	0.0417396	0.206027	0.166338	Slc17a7	1
GO:0017154	semaphorin receptor activity	1/93	13/28409	0.0769231	23.4979	4.64977	0.0417396	0.206027	0.166338	Nrp2	1
GO:0030550	acetylcholine receptor inhibitor activity	1/93	13/28409	0.0769231	23.4979	4.64977	0.0417396	0.206027	0.166338	Lypd6	1
GO:0046974	histone H3K9 methyltransferase activity	1/93	13/28409	0.0769231	23.4979	4.64977	0.0417396	0.206027	0.166338	Prdm8	1
GO:0051117	ATPase binding	2/93	101/28409	0.019802	6.04897	2.9131	0.0434364	0.206027	0.166338	Dnajb1/Sdf2l1	2
GO:0004993	G protein-coupled serotonin receptor activity	1/93	14/28409	0.0714286	21.8195	4.46539	0.044878	0.206027	0.166338	Htr1f	1
GO:0005068	transmembrane receptor protein tyrosine kinase adaptor activity	1/93	14/28409	0.0714286	21.8195	4.46539	0.044878	0.206027	0.166338	Irs2	1
GO:0016595	glutamate binding	1/93	14/28409	0.0714286	21.8195	4.46539	0.044878	0.206027	0.166338	Gad1	1
GO:0019841	retinol binding	1/93	14/28409	0.0714286	21.8195	4.46539	0.044878	0.206027	0.166338	Rbp4	1
GO:0031748	D1 dopamine receptor binding	1/93	14/28409	0.0714286	21.8195	4.46539	0.044878	0.206027	0.166338	Ppp1r1b	1
GO:0051378	serotonin binding	1/93	14/28409	0.0714286	21.8195	4.46539	0.044878	0.206027	0.166338	Htr1f	1
GO:0070679	inositol 1,4,5 trisphosphate binding	1/93	14/28409	0.0714286	21.8195	4.46539	0.044878	0.206027	0.166338	Trpc4	1
GO:0070700	BMP receptor binding	1/93	14/28409	0.0714286	21.8195	4.46539	0.044878	0.206027	0.166338	Rspo2	1
GO:0099528	G protein-coupled neurotransmitter receptor activity	1/93	14/28409	0.0714286	21.8195	4.46539	0.044878	0.206027	0.166338	Kctd12	1
GO:0004865	protein serine/threonine phosphatase inhibitor activity	1/93	15/28409	0.0666667	20.3649	4.29925	0.0480063	0.206027	0.166338	Ppp1r1b	1
GO:0005313	L-glutamate transmembrane transporter activity	1/93	15/28409	0.0666667	20.3649	4.29925	0.0480063	0.206027	0.166338	Slc17a7	1
GO:0034483	heparan sulfate sulfotransferase activity	1/93	15/28409	0.0666667	20.3649	4.29925	0.0480063	0.206027	0.166338	Ndst3	1
GO:0035014	phosphatidylinositol 3-kinase regulator activity	1/93	15/28409	0.0666667	20.3649	4.29925	0.0480063	0.206027	0.166338	Irs2	1
GO:0035256	G protein-coupled glutamate receptor binding	1/93	15/28409	0.0666667	20.3649	4.29925	0.0480063	0.206027	0.166338	Homer1	1
GO:0005165	neurotrophin receptor binding	1/93	16/28409	0.0625	19.0921	4.14847	0.0511244	0.210632	0.170056	Bdnf	1
GO:0008179	adenylate cyclase binding	1/93	16/28409	0.0625	19.0921	4.14847	0.0511244	0.210632	0.170056	Adcy5	1
GO:0140713	histone chaperone activity	1/93	16/28409	0.0625	19.0921	4.14847	0.0511244	0.210632	0.170056	Jdp2	1
GO:0043023	ribosomal large subunit binding	1/93	17/28409	0.0588235	17.969	4.01078	0.0542324	0.210894	0.170267	Rbm3	1
GO:0003756	protein disulfide isomerase activity	1/93	18/28409	0.0555556	16.9707	3.88433	0.0573303	0.210894	0.170267	Pdia6	1
GO:0004653	polypeptide N-acetylgalactosaminyltransferase activity	1/93	18/28409	0.0555556	16.9707	3.88433	0.0573303	0.210894	0.170267	Galnt14	1
GO:0005326	neurotransmitter transmembrane transporter activity	1/93	18/28409	0.0555556	16.9707	3.88433	0.0573303	0.210894	0.170267	Slc17a7	1
GO:0016864	intramolecular oxidoreductase activity, transposing S-S bonds	1/93	18/28409	0.0555556	16.9707	3.88433	0.0573303	0.210894	0.170267	Pdia6	1
GO:0016918	retinal binding	1/93	18/28409	0.0555556	16.9707	3.88433	0.0573303	0.210894	0.170267	Rbp4	1
GO:0022821	solute:potassium antiporter activity	1/93	18/28409	0.0555556	16.9707	3.88433	0.0573303	0.210894	0.170267	Slc17a7	1
GO:0030169	low-density lipoprotein particle binding	1/93	18/28409	0.0555556	16.9707	3.88433	0.0573303	0.210894	0.170267	Cdh13	1
GO:1990226	histone methyltransferase binding	1/93	18/28409	0.0555556	16.9707	3.88433	0.0573303	0.210894	0.170267	Per2	1
GO:0043022	ribosome binding	2/93	120/28409	0.0166667	5.09122	2.57383	0.059033	0.213264	0.17218	Hspa5/Rbm3	2
GO:0031490	chromatin DNA binding	2/93	121/28409	0.0165289	5.04914	2.558	0.0599007	0.213264	0.17218	Per1/Tox	2
GO:0003779	actin binding	4/93	451/28409	0.00886918	2.7093	2.097	0.0609122	0.213264	0.17218	Arc/Fhod3/Clmn/Myo16	4
GO:0005123	death receptor binding	1/93	20/28409	0.05	15.2737	3.65949	0.0634961	0.213264	0.17218	Bdnf	1
GO:0005315	phosphate transmembrane transporter activity	1/93	20/28409	0.05	15.2737	3.65949	0.0634961	0.213264	0.17218	Slc17a7	1
GO:0015172	acidic amino acid transmembrane transporter activity	1/93	20/28409	0.05	15.2737	3.65949	0.0634961	0.213264	0.17218	Slc17a7	1
GO:0031434	mitogen-activated protein kinase kinase binding	1/93	20/28409	0.05	15.2737	3.65949	0.0634961	0.213264	0.17218	Trib2	1
GO:0031489	myosin V binding	1/93	20/28409	0.05	15.2737	3.65949	0.0634961	0.213264	0.17218	Rab3b	1
GO:0043522	leucine zipper domain binding	1/93	21/28409	0.047619	14.5463	3.55885	0.066564	0.218811	0.176659	Jdp2	1
GO:0061891	calcium ion sensor activity	1/93	21/28409	0.047619	14.5463	3.55885	0.066564	0.218811	0.176659	Syt2	1
GO:0140784	metal ion sensor activity	1/93	22/28409	0.0454545	13.8851	3.46487	0.069622	0.226455	0.18283	Syt2	1
GO:0010485	histone H4 acetyltransferase activity	1/93	23/28409	0.0434783	13.2814	3.37681	0.07267	0.227757	0.183881	Hat1	1
GO:0043176	amine binding	1/93	23/28409	0.0434783	13.2814	3.37681	0.07267	0.227757	0.183881	Htr1f	1
GO:0000030	mannosyltransferase activity	1/93	24/28409	0.0416667	12.728	3.29407	0.0757082	0.227757	0.183881	Dpy19l1	1
GO:0009975	cyclase activity	1/93	24/28409	0.0416667	12.728	3.29407	0.0757082	0.227757	0.183881	Adcy5	1
GO:0030742	GTP-dependent protein binding	1/93	24/28409	0.0416667	12.728	3.29407	0.0757082	0.227757	0.183881	Rab3b	1
GO:0051139	metal cation:proton antiporter activity	1/93	24/28409	0.0416667	12.728	3.29407	0.0757082	0.227757	0.183881	Slc17a7	1
GO:0001227	DNA-binding transcription repressor activity, RNA polymerase II-specific	3/93	304/28409	0.00986842	3.01454	2.02379	0.0781192	0.227757	0.183881	Bhlhe40/Jdp2/Cux2	3
GO:0005112	Notch binding	1/93	25/28409	0.04	12.2189	3.21611	0.0787365	0.227757	0.183881	Dner	1
GO:0043395	heparan sulfate proteoglycan binding	1/93	25/28409	0.04	12.2189	3.21611	0.0787365	0.227757	0.183881	Slit2	1
GO:0070696	transmembrane receptor protein serine/threonine kinase binding	1/93	25/28409	0.04	12.2189	3.21611	0.0787365	0.227757	0.183881	Rspo2	1
GO:0019842	vitamin binding	2/93	142/28409	0.0140845	4.30244	2.26092	0.079087	0.227757	0.183881	Gad1/Rbp4	2
GO:0030548	acetylcholine receptor regulator activity	1/93	26/28409	0.0384615	11.749	3.14246	0.081755	0.227757	0.183881	Lypd6	1
GO:0050780	dopamine receptor binding	1/93	26/28409	0.0384615	11.749	3.14246	0.081755	0.227757	0.183881	Ppp1r1b	1
GO:0001217	DNA-binding transcription repressor activity	3/93	312/28409	0.00961538	2.93724	1.97186	0.0829499	0.227757	0.183881	Bhlhe40/Jdp2/Cux2	3
GO:0019838	growth factor binding	2/93	147/28409	0.0136054	4.1561	2.19864	0.0839056	0.227757	0.183881	Igfbp5/Igfbp4	2
GO:0001671	ATPase activator activity	1/93	27/28409	0.037037	11.3138	3.07274	0.0847638	0.227757	0.183881	Dnajb1	1
GO:0005158	insulin receptor binding	1/93	27/28409	0.037037	11.3138	3.07274	0.0847638	0.227757	0.183881	Irs2	1
GO:0016849	phosphorus-oxygen lyase activity	1/93	27/28409	0.037037	11.3138	3.07274	0.0847638	0.227757	0.183881	Adcy5	1
GO:0070412	R-SMAD binding	1/93	27/28409	0.037037	11.3138	3.07274	0.0847638	0.227757	0.183881	Fos	1
GO:0099602	neurotransmitter receptor regulator activity	1/93	27/28409	0.037037	11.3138	3.07274	0.0847638	0.227757	0.183881	Lypd6	1
GO:0008083	growth factor activity	2/93	150/28409	0.0133333	4.07297	2.16258	0.0868391	0.227888	0.183987	Manf/Bdnf	2
GO:0008266	poly(U) RNA binding	1/93	28/28409	0.0357143	10.9098	3.00659	0.0877628	0.227888	0.183987	Cirbp	1
GO:0030275	LRR domain binding	1/93	28/28409	0.0357143	10.9098	3.00659	0.0877628	0.227888	0.183987	Jdp2	1
GO:0099186	structural constituent of postsynapse	1/93	28/28409	0.0357143	10.9098	3.00659	0.0877628	0.227888	0.183987	Homer1	1
GO:0045499	chemorepellent activity	1/93	29/28409	0.0344828	10.5336	2.9437	0.090752	0.233686	0.188669	Slit2	1
GO:0071813	lipoprotein particle binding	1/93	31/28409	0.0322581	9.85397	2.82666	0.0967015	0.24204	0.195413	Cdh13	1
GO:0071814	protein-lipid complex binding	1/93	31/28409	0.0322581	9.85397	2.82666	0.0967015	0.24204	0.195413	Cdh13	1
GO:0001664	G protein-coupled receptor binding	3/93	338/28409	0.00887574	2.7113	1.81385	0.0995035	0.24204	0.195413	Homer1/Ppp1r1b/Hspa1b	3
GO:0008187	poly-pyrimidine tract binding	1/93	32/28409	0.03125	9.54603	2.77206	0.0996618	0.24204	0.195413	Cirbp	1
GO:0043236	laminin binding	1/93	32/28409	0.03125	9.54603	2.77206	0.0996618	0.24204	0.195413	Slit2	1
GO:0090482	vitamin transmembrane transporter activity	1/93	32/28409	0.03125	9.54603	2.77206	0.0996618	0.24204	0.195413	Rbp4	1
GO:0008376	acetylgalactosaminyltransferase activity	1/93	33/28409	0.030303	9.25676	2.7198	0.102612	0.24204	0.195413	Galnt14	1
GO:0015035	protein-disulfide reductase activity	1/93	33/28409	0.030303	9.25676	2.7198	0.102612	0.24204	0.195413	Pdia6	1
GO:0016831	carboxy-lyase activity	1/93	33/28409	0.030303	9.25676	2.7198	0.102612	0.24204	0.195413	Gad1	1
GO:0033612	receptor serine/threonine kinase binding	1/93	33/28409	0.030303	9.25676	2.7198	0.102612	0.24204	0.195413	Rspo2	1
GO:0051861	glycolipid binding	1/93	33/28409	0.030303	9.25676	2.7198	0.102612	0.24204	0.195413	Manf	1
GO:0004721	phosphoprotein phosphatase activity	2/93	168/28409	0.0119048	3.63658	1.96427	0.105054	0.245892	0.198523	Dusp6/Dusp5	2
GO:0019213	deacetylase activity	1/93	35/28409	0.0285714	8.7278	2.62166	0.108485	0.245892	0.198523	Ndst3	1
GO:0030547	signaling receptor inhibitor activity	1/93	35/28409	0.0285714	8.7278	2.62166	0.108485	0.245892	0.198523	Lypd6	1
GO:0051059	NF-kappaB binding	1/93	35/28409	0.0285714	8.7278	2.62166	0.108485	0.245892	0.198523	Hspa1b	1
GO:0098632	cell-cell adhesion mediator activity	1/93	35/28409	0.0285714	8.7278	2.62166	0.108485	0.245892	0.198523	Cdh9	1
GO:0044325	transmembrane transporter binding	2/93	174/28409	0.0114943	3.51119	1.90417	0.111339	0.245892	0.198523	Homer1/Id2	2
GO:0001968	fibronectin binding	1/93	36/28409	0.0277778	8.48536	2.57548	0.111407	0.245892	0.198523	Igfbp5	1
GO:0030371	translation repressor activity	1/93	36/28409	0.0277778	8.48536	2.57548	0.111407	0.245892	0.198523	Cirbp	1
GO:0055106	ubiquitin-protein transferase regulator activity	1/93	36/28409	0.0277778	8.48536	2.57548	0.111407	0.245892	0.198523	Trib2	1
GO:0043425	bHLH transcription factor binding	1/93	37/28409	0.027027	8.25603	2.53105	0.11432	0.250531	0.202268	Bhlhe40	1
GO:0140597	protein carrier chaperone	1/93	38/28409	0.0263158	8.03877	2.48827	0.117223	0.25249	0.20385	Jdp2	1
GO:0005231	excitatory extracellular ligand-gated monoatomic ion channel activity	1/93	39/28409	0.025641	7.83264	2.44702	0.120117	0.25249	0.20385	Slc17a7	1
GO:0005501	retinoid binding	1/93	39/28409	0.025641	7.83264	2.44702	0.120117	0.25249	0.20385	Rbp4	1
GO:0030159	signaling receptor complex adaptor activity	1/93	39/28409	0.025641	7.83264	2.44702	0.120117	0.25249	0.20385	Irs2	1
GO:0042162	telomeric DNA binding	1/93	39/28409	0.025641	7.83264	2.44702	0.120117	0.25249	0.20385	Upf2	1
GO:0140828	metal cation:monoatomic cation antiporter activity	1/93	39/28409	0.025641	7.83264	2.44702	0.120117	0.25249	0.20385	Slc17a7	1
GO:0015036	disulfide oxidoreductase activity	1/93	40/28409	0.025	7.63683	2.40721	0.123001	0.253382	0.20457	Pdia6	1
GO:0036002	pre-mRNA binding	1/93	40/28409	0.025	7.63683	2.40721	0.123001	0.253382	0.20457	Per2	1
GO:0098918	structural constituent of synapse	1/93	40/28409	0.025	7.63683	2.40721	0.123001	0.253382	0.20457	Homer1	1
GO:0140938	histone H3 methyltransferase activity	1/93	41/28409	0.0243902	7.45056	2.36876	0.125876	0.257587	0.207965	Prdm8	1
GO:0004402	histone acetyltransferase activity	1/93	42/28409	0.0238095	7.27317	2.33158	0.128742	0.260008	0.209919	Hat1	1
GO:0019840	isoprenoid binding	1/93	42/28409	0.0238095	7.27317	2.33158	0.128742	0.260008	0.209919	Rbp4	1
GO:0043548	phosphatidylinositol 3-kinase binding	1/93	43/28409	0.0232558	7.10403	2.29561	0.131598	0.26285	0.212214	Irs2	1
GO:0016758	hexosyltransferase activity	2/93	193/28409	0.0103627	3.16552	1.72998	0.13185	0.26285	0.212214	Dpy19l1/Galnt14	2
GO:0043394	proteoglycan binding	1/93	44/28409	0.0227273	6.94257	2.26076	0.134445	0.266305	0.215003	Slit2	1
GO:0019903	protein phosphatase binding	2/93	197/28409	0.0101523	3.10125	1.69605	0.136274	0.268208	0.21654	Irs2/Myo16	2
GO:0016829	lyase activity	2/93	200/28409	0.01	3.05473	1.67118	0.139614	0.271787	0.219429	Adcy5/Gad1	2
GO:0061733	peptide-lysine-N-acetyltransferase activity	1/93	46/28409	0.0217391	6.64072	2.19424	0.140112	0.271787	0.219429	Hat1	1
GO:0031406	carboxylic acid binding	2/93	201/28409	0.00995025	3.03953	1.66299	0.140731	0.271787	0.219429	Gfra2/Gad1	2
GO:0060590	ATPase regulator activity	1/93	47/28409	0.0212766	6.49943	2.16244	0.142931	0.274322	0.221476	Dnajb1	1
GO:0043021	ribonucleoprotein complex binding	2/93	205/28409	0.0097561	2.98023	1.63073	0.145219	0.276505	0.223238	Hspa5/Rbm3	2
GO:0004864	protein phosphatase inhibitor activity	1/93	49/28409	0.0204082	6.23415	2.10153	0.148543	0.276505	0.223238	Ppp1r1b	1
GO:0008227	G protein-coupled amine receptor activity	1/93	49/28409	0.0204082	6.23415	2.10153	0.148543	0.276505	0.223238	Htr1f	1
GO:0032813	tumor necrosis factor receptor superfamily binding	1/93	49/28409	0.0204082	6.23415	2.10153	0.148543	0.276505	0.223238	Bdnf	1
GO:0098631	cell adhesion mediator activity	1/93	49/28409	0.0204082	6.23415	2.10153	0.148543	0.276505	0.223238	Cdh9	1
GO:0001530	lipopolysaccharide binding	1/93	50/28409	0.02	6.10946	2.07234	0.151335	0.280015	0.226073	Nr4a1	1
GO:0071889	14-3-3 protein binding	1/93	51/28409	0.0196078	5.98967	2.04392	0.154118	0.28179	0.227505	Irs2	1
GO:0099095	ligand-gated monoatomic anion channel activity	1/93	51/28409	0.0196078	5.98967	2.04392	0.154118	0.28179	0.227505	Slc17a7	1
GO:0016830	carbon-carbon lyase activity	1/93	52/28409	0.0192308	5.87448	2.01626	0.156892	0.283507	0.228892	Gad1	1
GO:0034212	peptide N-acetyltransferase activity	1/93	52/28409	0.0192308	5.87448	2.01626	0.156892	0.283507	0.228892	Hat1	1
GO:0043177	organic acid binding	2/93	217/28409	0.00921659	2.81542	1.53847	0.158857	0.285388	0.230411	Gfra2/Gad1	2
GO:0001223	transcription coactivator binding	1/93	54/28409	0.0185185	5.65691	1.96302	0.162413	0.286711	0.231479	Nr4a3	1
GO:0016667	oxidoreductase activity, acting on a sulfur group of donors	1/93	54/28409	0.0185185	5.65691	1.96302	0.162413	0.286711	0.231479	Pdia6	1
GO:0030170	pyridoxal phosphate binding	1/93	54/28409	0.0185185	5.65691	1.96302	0.162413	0.286711	0.231479	Gad1	1
GO:0019212	phosphatase inhibitor activity	1/93	55/28409	0.0181818	5.55406	1.9374	0.165161	0.286711	0.231479	Ppp1r1b	1
GO:0070279	vitamin B6 binding	1/93	55/28409	0.0181818	5.55406	1.9374	0.165161	0.286711	0.231479	Gad1	1
GO:1901618	organic hydroxy compound transmembrane transporter activity	1/93	55/28409	0.0181818	5.55406	1.9374	0.165161	0.286711	0.231479	Rbp4	1
GO:0004857	enzyme inhibitor activity	3/93	430/28409	0.00697674	2.13121	1.35459	0.167006	0.28811	0.232608	Trib2/Slit2/Ppp1r1b	3
GO:0030695	GTPase regulator activity	3/93	433/28409	0.00692841	2.11644	1.34163	0.169401	0.28811	0.232608	Garnl3/Slit2/Arhgap12	3
GO:0060589	nucleoside-triphosphatase regulator activity	3/93	433/28409	0.00692841	2.11644	1.34163	0.169401	0.28811	0.232608	Garnl3/Slit2/Arhgap12	3
GO:0003925	G protein activity	1/93	57/28409	0.0175439	5.35918	1.88797	0.170628	0.28811	0.232608	Rasl10a	1
GO:0099529	neurotransmitter receptor activity involved in regulation of postsynaptic membrane potential	1/93	57/28409	0.0175439	5.35918	1.88797	0.170628	0.28811	0.232608	Kctd12	1
GO:0016278	lysine N-methyltransferase activity	1/93	58/28409	0.0172414	5.26678	1.86413	0.173349	0.289539	0.233762	Prdm8	1
GO:0016279	protein-lysine N-methyltransferase activity	1/93	58/28409	0.0172414	5.26678	1.86413	0.173349	0.289539	0.233762	Prdm8	1
GO:0140993	histone modifying activity	3/93	444/28409	0.00675676	2.06401	1.29501	0.178268	0.296154	0.239103	Hat1/Prdm8/Sik2	3
GO:0030544	Hsp70 protein binding	1/93	61/28409	0.0163934	5.00776	1.79577	0.181457	0.297563	0.24024	Dnajb1	1
GO:0005096	GTPase activator activity	2/93	238/28409	0.00840336	2.567	1.39124	0.183252	0.297563	0.24024	Garnl3/Arhgap12	2
GO:0005080	protein kinase C binding	1/93	62/28409	0.016129	4.92699	1.77397	0.184143	0.297563	0.24024	Nell1	1
GO:0008146	sulfotransferase activity	1/93	62/28409	0.016129	4.92699	1.77397	0.184143	0.297563	0.24024	Ndst3	1
GO:0004714	transmembrane receptor protein tyrosine kinase activity	1/93	63/28409	0.015873	4.84878	1.75264	0.186819	0.297563	0.24024	Nrp2	1
GO:0016860	intramolecular oxidoreductase activity	1/93	63/28409	0.015873	4.84878	1.75264	0.186819	0.297563	0.24024	Pdia6	1
GO:0140299	molecular sensor activity	1/93	63/28409	0.015873	4.84878	1.75264	0.186819	0.297563	0.24024	Syt2	1
GO:0170055	lipid transmembrane transporter activity	1/93	63/28409	0.015873	4.84878	1.75264	0.186819	0.297563	0.24024	Rbp4	1
GO:0070063	RNA polymerase binding	1/93	64/28409	0.015625	4.77302	1.73175	0.189487	0.300264	0.242421	Per2	1
GO:0019902	phosphatase binding	2/93	248/28409	0.00806452	2.46349	1.32659	0.195058	0.307514	0.248274	Irs2/Myo16	2
GO:0042054	histone methyltransferase activity	1/93	67/28409	0.0149254	4.5593	1.6716	0.197439	0.309689	0.25003	Prdm8	1
GO:0050840	extracellular matrix binding	1/93	68/28409	0.0147059	4.49225	1.65234	0.200073	0.312235	0.252085	Slit2	1
GO:0005230	extracellular ligand-gated monoatomic ion channel activity	1/93	70/28409	0.0142857	4.3639	1.6149	0.205314	0.314941	0.25427	Slc17a7	1
GO:0016597	amino acid binding	1/93	70/28409	0.0142857	4.3639	1.6149	0.205314	0.314941	0.25427	Gad1	1
GO:0098960	postsynaptic neurotransmitter receptor activity	1/93	70/28409	0.0142857	4.3639	1.6149	0.205314	0.314941	0.25427	Kctd12	1
GO:0001786	phosphatidylserine binding	1/93	71/28409	0.0140845	4.30244	1.59671	0.207922	0.314941	0.25427	Syt2	1
GO:0015179	L-amino acid transmembrane transporter activity	1/93	71/28409	0.0140845	4.30244	1.59671	0.207922	0.314941	0.25427	Slc17a7	1
GO:0017018	myosin phosphatase activity	1/93	71/28409	0.0140845	4.30244	1.59671	0.207922	0.314941	0.25427	Dusp6	1
GO:0004860	protein kinase inhibitor activity	1/93	72/28409	0.0138889	4.24268	1.57885	0.210521	0.315782	0.254949	Trib2	1
GO:0019905	syntaxin binding	1/93	72/28409	0.0138889	4.24268	1.57885	0.210521	0.315782	0.254949	Syt2	1
GO:0019843	rRNA binding	1/93	73/28409	0.0136986	4.18456	1.56131	0.213112	0.318124	0.25684	Cirbp	1
GO:0016791	phosphatase activity	2/93	265/28409	0.00754717	2.30546	1.2236	0.215337	0.319899	0.258273	Dusp6/Dusp5	2
GO:0016757	glycosyltransferase activity	2/93	268/28409	0.00746269	2.27965	1.20624	0.218937	0.323692	0.261335	Dpy19l1/Galnt14	2
GO:0008080	N-acetyltransferase activity	1/93	77/28409	0.012987	3.96718	1.49416	0.223393	0.327775	0.264632	Hat1	1
GO:0003713	transcription coactivator activity	2/93	273/28409	0.00732601	2.2379	1.17783	0.22495	0.327775	0.264632	Per2/Zfpm2	2
GO:0017022	myosin binding	1/93	78/28409	0.0128205	3.91632	1.47808	0.225942	0.327775	0.264632	Rab3b	1
GO:0019210	kinase inhibitor activity	1/93	78/28409	0.0128205	3.91632	1.47808	0.225942	0.327775	0.264632	Trib2	1
GO:0019207	kinase regulator activity	2/93	278/28409	0.00719424	2.19765	1.15002	0.230976	0.333512	0.269264	Irs2/Trib2	2
GO:0019199	transmembrane receptor protein kinase activity	1/93	81/28409	0.0123457	3.77127	1.4314	0.23354	0.335646	0.270986	Nrp2	1
GO:0015370	solute:sodium symporter activity	1/93	82/28409	0.0121951	3.72528	1.41633	0.236056	0.336135	0.271382	Slc17a7	1
GO:0016782	transferase activity, transferring sulphur-containing groups	1/93	82/28409	0.0121951	3.72528	1.41633	0.236056	0.336135	0.271382	Ndst3	1
GO:0019003	GDP binding	1/93	83/28409	0.0120482	3.6804	1.4015	0.238564	0.336604	0.27176	Rab3b	1
GO:0030971	receptor tyrosine kinase binding	1/93	83/28409	0.0120482	3.6804	1.4015	0.238564	0.336604	0.27176	Irs2	1
GO:0016811	hydrolase activity, acting on carbon-nitrogen (but not peptide) bonds, in linear amides	1/93	85/28409	0.0117647	3.5938	1.37251	0.243556	0.340538	0.274936	Ndst3	1
GO:0046332	SMAD binding	1/93	85/28409	0.0117647	3.5938	1.37251	0.243556	0.340538	0.274936	Fos	1
GO:0004722	protein serine/threonine phosphatase activity	1/93	89/28409	0.011236	3.43228	1.31707	0.253443	0.351183	0.28353	Dusp6	1
GO:0005254	chloride channel activity	1/93	89/28409	0.011236	3.43228	1.31707	0.253443	0.351183	0.28353	Slc17a7	1
GO:0008170	N-methyltransferase activity	1/93	94/28409	0.0106383	3.24971	1.25207	0.265621	0.364787	0.294514	Prdm8	1
GO:0008276	protein methyltransferase activity	1/93	94/28409	0.0106383	3.24971	1.25207	0.265621	0.364787	0.294514	Prdm8	1
GO:0003924	GTPase activity	2/93	308/28409	0.00649351	1.98359	0.994661	0.267295	0.365461	0.295058	Rasl10a/Rab3b	2
GO:0004896	cytokine receptor activity	1/93	98/28409	0.0102041	3.11707	1.20314	0.275223	0.374642	0.302471	Gfra2	1
GO:0003727	single-stranded RNA binding	1/93	100/28409	0.01	3.05473	1.17961	0.279977	0.376143	0.303682	Cirbp	1
GO:0016410	N-acyltransferase activity	1/93	100/28409	0.01	3.05473	1.17961	0.279977	0.376143	0.303682	Hat1	1
GO:0019888	protein phosphatase regulator activity	1/93	100/28409	0.01	3.05473	1.17961	0.279977	0.376143	0.303682	Ppp1r1b	1
GO:0015171	amino acid transmembrane transporter activity	1/93	103/28409	0.00970874	2.96576	1.1454	0.28705	0.382321	0.30867	Slc17a7	1
GO:0140104	molecular carrier activity	1/93	103/28409	0.00970874	2.96576	1.1454	0.28705	0.382321	0.30867	Jdp2	1
GO:0016407	acetyltransferase activity	1/93	104/28409	0.00961538	2.93724	1.13427	0.289392	0.383786	0.309853	Hat1	1
GO:0005253	monoatomic anion channel activity	1/93	105/28409	0.00952381	2.90927	1.12327	0.291727	0.385229	0.311018	Slc17a7	1
GO:0003774	cytoskeletal motor activity	1/93	109/28409	0.00917431	2.80251	1.08054	0.300991	0.395771	0.319529	Myo16	1
GO:0019208	phosphatase regulator activity	1/93	111/28409	0.00900901	2.75201	1.0599	0.305577	0.400099	0.323023	Ppp1r1b	1
GO:0015294	solute:monoatomic cation symporter activity	1/93	115/28409	0.00869565	2.65629	1.01996	0.314662	0.408531	0.329831	Slc17a7	1
GO:0072341	modified amino acid binding	1/93	115/28409	0.00869565	2.65629	1.01996	0.314662	0.408531	0.329831	Syt2	1
GO:0061630	ubiquitin protein ligase activity	2/93	349/28409	0.00573066	1.75056	0.80854	0.316891	0.409704	0.330778	Rnf152/Pdzrn3	2
GO:0035591	signaling adaptor activity	1/93	117/28409	0.00854701	2.61088	1.00062	0.31916	0.410918	0.331758	Irs2	1
GO:0000149	SNARE binding	1/93	119/28409	0.00840336	2.567	0.981685	0.323628	0.413833	0.334111	Syt2	1
GO:0042578	phosphoric ester hydrolase activity	2/93	355/28409	0.0056338	1.72098	0.783399	0.324102	0.413833	0.334111	Dusp6/Dusp5	2
GO:0008528	G protein-coupled peptide receptor activity	1/93	120/28409	0.00833333	2.54561	0.972361	0.325852	0.414355	0.334533	Rxfp1	1
GO:0030165	PDZ domain binding	1/93	123/28409	0.00813008	2.48352	0.944945	0.332479	0.421049	0.339938	Cntnap4	1
GO:0005525	GTP binding	2/93	364/28409	0.00549451	1.67842	0.746569	0.334883	0.422363	0.340998	Rasl10a/Rab3b	2
GO:0061659	ubiquitin-like protein ligase activity	2/93	366/28409	0.00546448	1.66925	0.738523	0.337273	0.423648	0.342035	Rnf152/Pdzrn3	2
GO:0003730	mRNA 3'-UTR binding	1/93	127/28409	0.00787402	2.4053	0.909624	0.341215	0.425387	0.343439	Cirbp	1
GO:0015108	chloride transmembrane transporter activity	1/93	128/28409	0.0078125	2.38651	0.901003	0.343381	0.425387	0.343439	Slc17a7	1
GO:0015297	antiporter activity	1/93	128/28409	0.0078125	2.38651	0.901003	0.343381	0.425387	0.343439	Slc17a7	1
GO:0001653	peptide receptor activity	1/93	129/28409	0.00775194	2.36801	0.892462	0.345541	0.425387	0.343439	Rxfp1	1
GO:0005262	calcium channel activity	1/93	129/28409	0.00775194	2.36801	0.892462	0.345541	0.425387	0.343439	Trpc4	1
GO:1990782	protein tyrosine kinase binding	1/93	132/28409	0.00757576	2.31419	0.86731	0.351976	0.43159	0.348448	Irs2	1
GO:0019001	guanyl nucleotide binding	2/93	389/28409	0.00514139	1.57056	0.649359	0.364559	0.443499	0.358062	Rasl10a/Rab3b	2
GO:0032561	guanyl ribonucleotide binding	2/93	389/28409	0.00514139	1.57056	0.649359	0.364559	0.443499	0.358062	Rasl10a/Rab3b	2
GO:0004713	protein tyrosine kinase activity	1/93	140/28409	0.00714286	2.18195	0.803441	0.368834	0.444984	0.359261	Nrp2	1
GO:0140375	immune receptor activity	1/93	141/28409	0.0070922	2.16648	0.795763	0.37091	0.444984	0.359261	Gfra2	1
GO:0016887	ATP hydrolysis activity	2/93	396/28409	0.00505051	1.54279	0.623373	0.372784	0.444984	0.359261	Hspa5/Hspa1b	2
GO:0005201	extracellular matrix structural constituent	1/93	142/28409	0.00704225	2.15122	0.788149	0.37298	0.444984	0.359261	Slit2	1
GO:0016810	hydrolase activity, acting on carbon-nitrogen (but not peptide) bonds	1/93	142/28409	0.00704225	2.15122	0.788149	0.37298	0.444984	0.359261	Ndst3	1
GO:0015078	proton transmembrane transporter activity	1/93	144/28409	0.00694444	2.12134	0.773108	0.377099	0.448168	0.361832	Slc17a7	1
GO:0015085	calcium ion transmembrane transporter activity	1/93	148/28409	0.00675676	2.06401	0.743751	0.385257	0.453934	0.366488	Trpc4	1
GO:0045182	translation regulator activity	1/93	148/28409	0.00675676	2.06401	0.743751	0.385257	0.453934	0.366488	Cirbp	1
GO:0015293	symporter activity	1/93	149/28409	0.00671141	2.05016	0.736557	0.38728	0.453934	0.366488	Slc17a7	1
GO:0003729	mRNA binding	2/93	409/28409	0.00488998	1.49376	0.576423	0.387946	0.453934	0.366488	Arc/Cirbp	2
GO:0008194	UDP-glycosyltransferase activity	1/93	150/28409	0.00666667	2.03649	0.729419	0.389296	0.453934	0.366488	Galnt14	1
GO:0008509	monoatomic anion transmembrane transporter activity	1/93	153/28409	0.00653595	1.99656	0.708334	0.395306	0.459209	0.370746	Slc17a7	1
GO:0015103	inorganic anion transmembrane transporter activity	1/93	159/28409	0.00628931	1.92121	0.667569	0.407151	0.471197	0.380425	Slc17a7	1
GO:0008757	S-adenosylmethionine-dependent methyltransferase activity	1/93	161/28409	0.00621118	1.89735	0.654374	0.411048	0.47217	0.381211	Prdm8	1
GO:0015079	potassium ion transmembrane transporter activity	1/93	161/28409	0.00621118	1.89735	0.654374	0.411048	0.47217	0.381211	Slc17a7	1
GO:0004842	ubiquitin-protein transferase activity	2/93	437/28409	0.00457666	1.39805	0.480572	0.420049	0.479668	0.387264	Rnf152/Pdzrn3	2
GO:0015081	sodium ion transmembrane transporter activity	1/93	166/28409	0.0060241	1.8402	0.622196	0.42068	0.479668	0.387264	Slc17a7	1
GO:0005216	monoatomic ion channel activity	2/93	443/28409	0.00451467	1.37911	0.460892	0.426821	0.484881	0.391472	Slc17a7/Trpc4	2
GO:0046873	metal ion transmembrane transporter activity	2/93	450/28409	0.00444444	1.35766	0.438288	0.434669	0.491988	0.397211	Slc17a7/Trpc4	2
GO:0005319	lipid transporter activity	1/93	175/28409	0.00571429	1.74556	0.566972	0.437626	0.493528	0.398454	Rbp4	1
GO:0015276	ligand-gated monoatomic ion channel activity	1/93	178/28409	0.00561798	1.71614	0.549277	0.443166	0.497957	0.40203	Slc17a7	1
GO:0019787	ubiquitin-like protein transferase activity	2/93	463/28409	0.00431965	1.31954	0.397283	0.449094	0.50279	0.405932	Rnf152/Pdzrn3	2
GO:0022834	ligand-gated channel activity	1/93	183/28409	0.00546448	1.66925	0.520519	0.452278	0.504526	0.407334	Slc17a7	1
GO:0002020	protease binding	1/93	191/28409	0.0052356	1.59934	0.476288	0.466551	0.516735	0.41719	Hspa1b	1
GO:0016755	aminoacyltransferase activity	2/93	479/28409	0.00417537	1.27546	0.348449	0.466566	0.516735	0.41719	Rnf152/Pdzrn3	2
GO:0016853	isomerase activity	1/93	193/28409	0.00518135	1.58276	0.465552	0.470062	0.518747	0.418815	Pdia6	1
GO:0046943	carboxylic acid transmembrane transporter activity	1/93	196/28409	0.00510204	1.55854	0.449677	0.475285	0.522644	0.421961	Slc17a7	1
GO:0005342	organic acid transmembrane transporter activity	1/93	197/28409	0.00507614	1.55062	0.444445	0.477014	0.522686	0.421995	Slc17a7	1
GO:0008168	methyltransferase activity	1/93	199/28409	0.00502513	1.53504	0.434068	0.480457	0.524598	0.423538	Prdm8	1
GO:0004252	serine-type endopeptidase activity	1/93	203/28409	0.00492611	1.50479	0.413654	0.487275	0.530168	0.428036	Pcsk5	1
GO:0052689	carboxylic ester hydrolase activity	1/93	205/28409	0.00487805	1.49011	0.403611	0.49065	0.531968	0.429489	Ndst3	1
GO:0016741	transferase activity, transferring one-carbon groups	1/93	210/28409	0.0047619	1.45463	0.378966	0.498993	0.539122	0.435265	Prdm8	1
GO:0008236	serine-type peptidase activity	1/93	218/28409	0.00458716	1.40125	0.340829	0.512062	0.551314	0.445108	Pcsk5	1
GO:0017171	serine hydrolase activity	1/93	223/28409	0.0044843	1.36983	0.317753	0.520058	0.557979	0.450489	Pcsk5	1
GO:0016747	acyltransferase activity, transferring groups other than amino-acyl groups	1/93	234/28409	0.0042735	1.30544	0.268874	0.537195	0.574372	0.463724	Hat1	1
GO:0000287	magnesium ion binding	1/93	236/28409	0.00423729	1.29438	0.26025	0.540246	0.575641	0.464749	Sik2	1
GO:0019887	protein kinase regulator activity	1/93	243/28409	0.00411523	1.25709	0.230661	0.550766	0.584834	0.47217	Trib2	1
GO:0044024	histone H2AS1 kinase activity	1/93	250/28409	0.004	1.22189	0.201953	0.561048	0.591685	0.477702	Sik2	1
GO:0140995	histone H2A kinase activity	1/93	250/28409	0.004	1.22189	0.201953	0.561048	0.591685	0.477702	Sik2	1
GO:0022853	active monoatomic ion transmembrane transporter activity	1/93	256/28409	0.00390625	1.19325	0.178005	0.569675	0.59874	0.483398	Slc17a7	1
GO:0035173	histone kinase activity	1/93	261/28409	0.00383142	1.1704	0.158489	0.576737	0.604107	0.487731	Sik2	1
GO:0008514	organic anion transmembrane transporter activity	1/93	278/28409	0.00359712	1.09882	0.094894	0.599899	0.626245	0.505604	Slc17a7	1
GO:0030246	carbohydrate binding	1/93	293/28409	0.00341297	1.04257	0.0419769	0.619291	0.642602	0.51881	Galnt14	1
GO:0015291	secondary active transmembrane transporter activity	1/93	294/28409	0.00340136	1.03902	0.0385465	0.620551	0.642602	0.51881	Slc17a7	1
GO:0042393	histone binding	1/93	295/28409	0.00338983	1.0355	0.0351277	0.621806	0.642602	0.51881	Hat1	1
GO:0031267	small GTPase binding	1/93	298/28409	0.0033557	1.02508	0.0249403	0.625547	0.644313	0.520192	Rnf152	1
GO:0042277	peptide binding	1/93	303/28409	0.00330033	1.00816	0.00818597	0.6317	0.64849	0.523564	Pcsk5	1
GO:0022836	gated channel activity	1/93	316/28409	0.00316456	0.966687	-0.0341274	0.647236	0.662238	0.534663	Slc17a7	1
GO:0005126	cytokine receptor binding	1/93	332/28409	0.00301205	0.9201	-0.0839243	0.665468	0.678646	0.54791	Bdnf	1
GO:0005261	monoatomic cation channel activity	1/93	334/28409	0.00299401	0.91459	-0.0899844	0.667681	0.678662	0.547924	Trpc4	1
GO:0051020	GTPase binding	1/93	338/28409	0.00295858	0.903767	-0.102	0.672063	0.680876	0.549711	Rnf152	1
GO:0106310	protein serine kinase activity	1/93	363/28409	0.00275482	0.841524	-0.174152	0.698182	0.705027	0.569209	Sik2	1
GO:0004674	protein serine/threonine kinase activity	1/93	440/28409	0.00227273	0.694257	-0.370416	0.766374	0.769642	0.621376	Sik2	1
GO:0022804	active transmembrane transporter activity	1/93	441/28409	0.00226757	0.692683	-0.372753	0.767151	0.769642	0.621376	Slc17a7	1
GO:0004175	endopeptidase activity	1/93	452/28409	0.00221239	0.675825	-0.398152	0.775529	0.775529	0.62613	Pcsk5	1

## Sheet: In neurons
ID	Description	GeneRatio	BgRatio	RichFactor	FoldEnrichment	zScore	pvalue	p.adjust	qvalue	geneID	Count
GO:0061629	RNA polymerase II-specific DNA-binding transcription factor binding	7/23	387/28409	0.0180879	22.3416	12.0328	1.67541e-08	1.27331e-06	3.52718e-07	Fos/Nr4a3/Nr4a1/Hspa1b/Nr4a2/Per2/Hspa1a	7
GO:0044183	protein folding chaperone	4/23	63/28409	0.0634921	78.4237	17.5118	1.88344e-07	7.15707e-06	1.98257e-06	Dnajb1/Hspa5/Hspa1b/Hspa1a	4
GO:0035259	nuclear glucocorticoid receptor binding	3/23	20/28409	0.15	185.276	23.4661	5.23665e-07	1.32662e-05	3.67484e-06	Nr4a3/Nr4a1/Nr4a2	3
GO:0051082	unfolded protein binding	4/23	88/28409	0.0454545	56.1443	14.7475	7.27518e-07	1.38228e-05	3.82904e-06	Dnajb1/Hspa5/Hspa1b/Hspa1a	4
GO:0140662	ATP-dependent protein folding chaperone	3/23	29/28409	0.103448	127.777	19.443	1.67052e-06	2.5392e-05	7.03378e-06	Hspa5/Hspa1b/Hspa1a	3
GO:0031625	ubiquitin protein ligase binding	5/23	329/28409	0.0151976	18.7716	9.22909	5.72871e-06	5.87745e-05	1.6281e-05	Per1/Hspa5/Dio2/Hspa1b/Hspa1a	5
GO:0001221	transcription coregulator binding	4/23	150/28409	0.0266667	32.938	11.1637	6.11444e-06	5.87745e-05	1.6281e-05	Fos/Per1/Nr4a3/Per2	4
GO:0031072	heat shock protein binding	4/23	155/28409	0.0258065	31.8755	10.9716	6.96185e-06	5.87745e-05	1.6281e-05	Dnajb1/Hspa5/Hspa1b/Hspa1a	4
GO:0016922	nuclear receptor binding	4/23	158/28409	0.0253165	31.2702	10.8607	7.51021e-06	5.87745e-05	1.6281e-05	Nr4a3/Nr4a1/Nr4a2/Per2	4
GO:0044389	ubiquitin-like protein ligase binding	5/23	350/28409	0.0142857	17.6453	8.91914	7.73349e-06	5.87745e-05	1.6281e-05	Per1/Hspa5/Dio2/Hspa1b/Hspa1a	5
GO:0004879	nuclear receptor activity	3/23	59/28409	0.0508475	62.8055	13.5272	1.46288e-05	9.74737e-05	2.7001e-05	Nr4a3/Nr4a1/Nr4a2	3
GO:0098531	ligand-activated transcription factor activity	3/23	60/28409	0.05	61.7587	13.4106	1.53906e-05	9.74737e-05	2.7001e-05	Nr4a3/Nr4a1/Nr4a2	3
GO:0140776	protein-containing complex destabilizing activity	2/23	12/28409	0.166667	205.862	20.2045	4.11772e-05	0.000240729	6.66838e-05	Hspa1b/Hspa1a	2
GO:0051787	misfolded protein binding	2/23	15/28409	0.133333	164.69	18.0504	6.54125e-05	0.000355096	9.83646e-05	Hspa5/Hspa1a	2
GO:0000979	RNA polymerase II core promoter sequence-specific DNA binding	2/23	25/28409	0.08	98.8139	13.9273	0.000185974	0.00094227	0.000261017	Egr1/Fos	2
GO:0042826	histone deacetylase binding	3/23	143/28409	0.020979	25.9127	8.50138	0.000205419	0.000975742	0.000270289	Hspa1b/Per2/Hspa1a	3
GO:0035035	histone acetyltransferase binding	2/23	30/28409	0.0666667	82.3449	12.6889	0.000269	0.00120259	0.000333126	Egr1/Nr4a3	2
GO:0051059	NF-kappaB binding	2/23	35/28409	0.0571429	70.5814	11.7246	0.000367037	0.00154971	0.000429283	Hspa1b/Hspa1a	2
GO:0001046	core promoter sequence-specific DNA binding	2/23	50/28409	0.04	49.407	9.75168	0.000750105	0.00300042	0.000831142	Egr1/Fos	2
GO:0001222	transcription corepressor binding	2/23	67/28409	0.0298507	36.8709	8.36751	0.00134259	0.00510183	0.00141325	Per1/Per2	2
GO:1990841	promoter-specific chromatin binding	2/23	81/28409	0.0246914	30.4981	7.56765	0.00195393	0.00707137	0.00195883	Egr1/Fos	2
GO:0001664	G protein-coupled receptor binding	3/23	338/28409	0.00887574	10.9631	5.24512	0.00247763	0.0085591	0.00237094	Hspa1b/Homer1/Hspa1a	3
GO:0016887	ATP hydrolysis activity	3/23	396/28409	0.00757576	9.35738	4.76727	0.00386969	0.0127868	0.00354205	Hspa5/Hspa1b/Hspa1a	3
GO:0043022	ribosome binding	2/23	120/28409	0.0166667	20.5862	6.12019	0.00422418	0.0133766	0.00370542	Hspa5/Rbm3	2
GO:0033550	MAP kinase tyrosine phosphatase activity	1/23	10/28409	0.1	123.517	11.0301	0.00806787	0.0245263	0.00679399	Dusp6	1
GO:0008330	protein tyrosine/threonine phosphatase activity	1/23	11/28409	0.0909091	112.289	10.5084	0.00887122	0.0259313	0.00718317	Dusp6	1
GO:0035497	cAMP response element binding	1/23	12/28409	0.0833333	102.931	10.0529	0.00967395	0.0272304	0.00754304	Nr4a3	1
GO:0002020	protease binding	2/23	191/28409	0.0104712	12.9338	4.71046	0.0103678	0.0274545	0.00760513	Hspa1b/Hspa1a	2
GO:0017017	MAP kinase tyrosine/serine/threonine phosphatase activity	1/23	13/28409	0.0769231	95.0134	9.65084	0.0104761	0.0274545	0.00760513	Dusp6	1
GO:0003714	transcription corepressor activity	2/23	198/28409	0.010101	12.4765	4.61281	0.0111056	0.0281341	0.00779339	Dnajb1/Hspa1a	2
GO:0043021	ribonucleoprotein complex binding	2/23	205/28409	0.0097561	12.0505	4.51996	0.0118661	0.0286862	0.00794633	Hspa5/Rbm3	2
GO:0035256	G protein-coupled glutamate receptor binding	1/23	15/28409	0.0666667	82.3449	8.97005	0.0120784	0.0286862	0.00794633	Homer1	1
GO:0043023	ribosomal large subunit binding	1/23	17/28409	0.0588235	72.6573	8.41238	0.0136783	0.0297371	0.00823744	Rbm3	1
GO:0003756	protein disulfide isomerase activity	1/23	18/28409	0.0555556	68.6208	8.1688	0.0144773	0.0297371	0.00823744	Pdia6	1
GO:0016864	intramolecular oxidoreductase activity, transposing S-S bonds	1/23	18/28409	0.0555556	68.6208	8.1688	0.0144773	0.0297371	0.00823744	Pdia6	1
GO:0033549	MAP kinase phosphatase activity	1/23	18/28409	0.0555556	68.6208	8.1688	0.0144773	0.0297371	0.00823744	Dusp6	1
GO:1990226	histone methyltransferase binding	1/23	18/28409	0.0555556	68.6208	8.1688	0.0144773	0.0297371	0.00823744	Per2	1
GO:0001671	ATPase activator activity	1/23	27/28409	0.037037	45.7472	6.62153	0.0216405	0.041117	0.0113898	Dnajb1	1
GO:0008138	protein tyrosine/serine/threonine phosphatase activity	1/23	27/28409	0.037037	45.7472	6.62153	0.0216405	0.041117	0.0113898	Dusp6	1
GO:0070412	R-SMAD binding	1/23	27/28409	0.037037	45.7472	6.62153	0.0216405	0.041117	0.0113898	Fos	1
GO:0099186	structural constituent of postsynapse	1/23	28/28409	0.0357143	44.1134	6.49694	0.0224334	0.0415838	0.0115191	Homer1	1
GO:0140416	transcription regulator inhibitor activity	1/23	30/28409	0.0333333	41.1725	6.26647	0.0240172	0.0434597	0.0120387	Dnajb1	1
GO:0015035	protein-disulfide reductase activity	1/23	33/28409	0.030303	37.4295	5.96028	0.0263884	0.0451838	0.0125163	Pdia6	1
GO:0051861	glycolipid binding	1/23	33/28409	0.030303	37.4295	5.96028	0.0263884	0.0451838	0.0125163	Manf	1
GO:0046982	protein heterodimerization activity	2/23	316/28409	0.00632911	7.81756	3.46901	0.0267536	0.0451838	0.0125163	Nr4a1/Nr4a2	2
GO:0097718	disordered domain specific binding	1/23	36/28409	0.0277778	34.3104	5.6926	0.028754	0.0475066	0.0131597	Hspa1a	1
GO:0015036	disulfide oxidoreductase activity	1/23	40/28409	0.025	30.8793	5.38284	0.0318996	0.0494769	0.0137055	Pdia6	1
GO:0036002	pre-mRNA binding	1/23	40/28409	0.025	30.8793	5.38284	0.0318996	0.0494769	0.0137055	Per2	1
GO:0098918	structural constituent of synapse	1/23	40/28409	0.025	30.8793	5.38284	0.0318996	0.0494769	0.0137055	Homer1	1
GO:0060590	ATPase regulator activity	1/23	47/28409	0.0212766	26.2803	4.93736	0.037381	0.0568191	0.0157394	Dnajb1	1
GO:0001530	lipopolysaccharide binding	1/23	50/28409	0.02	24.7035	4.77511	0.0397211	0.0591922	0.0163967	Nr4a1	1
GO:0001223	transcription coactivator binding	1/23	54/28409	0.0185185	22.8736	4.57967	0.0428327	0.0614205	0.017014	Nr4a3	1
GO:0016667	oxidoreductase activity, acting on a sulfur group of donors	1/23	54/28409	0.0185185	22.8736	4.57967	0.0428327	0.0614205	0.017014	Pdia6	1
GO:0070888	E-box binding	1/23	59/28409	0.0169492	20.9352	4.36316	0.0467087	0.0657382	0.01821	Per1	1
GO:0030544	Hsp70 protein binding	1/23	61/28409	0.0163934	20.2488	4.28389	0.0482549	0.0666795	0.0184708	Dnajb1	1
GO:0016860	intramolecular oxidoreductase activity	1/23	63/28409	0.015873	19.6059	4.20831	0.0497987	0.0674262	0.0186776	Pdia6	1
GO:0070063	RNA polymerase binding	1/23	64/28409	0.015625	19.2996	4.17182	0.0505697	0.0674262	0.0186776	Per2	1
GO:0017018	myosin phosphatase activity	1/23	71/28409	0.0140845	17.3968	3.93764	0.0559499	0.0733137	0.0203085	Dusp6	1
GO:0035254	glutamate receptor binding	1/23	80/28409	0.0125	15.4397	3.68145	0.0628245	0.0809265	0.0224173	Homer1	1
GO:0003725	double-stranded RNA binding	1/23	82/28409	0.0121951	15.0631	3.63011	0.0643457	0.0815045	0.0225774	Hspa1a	1
GO:0046332	SMAD binding	1/23	85/28409	0.0117647	14.5315	3.55639	0.066623	0.0830057	0.0229933	Fos	1
GO:0004722	protein serine/threonine phosphatase activity	1/23	89/28409	0.011236	13.8784	3.46371	0.0696512	0.0840237	0.0232753	Dusp6	1
GO:0097110	scaffold protein binding	1/23	89/28409	0.011236	13.8784	3.46371	0.0696512	0.0840237	0.0232753	Homer1	1
GO:0004725	protein tyrosine phosphatase activity	1/23	96/28409	0.0104167	12.8664	3.31508	0.074928	0.088977	0.0246474	Dusp6	1
GO:0051117	ATPase binding	1/23	101/28409	0.00990099	12.2294	3.21808	0.0786795	0.0919945	0.0254833	Dnajb1	1
GO:0031490	chromatin DNA binding	1/23	121/28409	0.00826446	10.208	2.88929	0.0935408	0.107714	0.0298376	Per1	1
GO:0008083	growth factor activity	1/23	150/28409	0.00666667	8.23449	2.52876	0.114683	0.130088	0.0360355	Manf	1
GO:0051087	protein-folding chaperone binding	1/23	166/28409	0.0060241	7.44081	2.36903	0.126145	0.140509	0.0389222	Dnajb1	1
GO:0004721	phosphoprotein phosphatase activity	1/23	168/28409	0.00595238	7.35223	2.35057	0.127568	0.140509	0.0389222	Dusp6	1
GO:0044325	transmembrane transporter binding	1/23	174/28409	0.00574713	7.0987	2.29694	0.131822	0.143121	0.0396458	Homer1	1
GO:0016853	isomerase activity	1/23	193/28409	0.00518135	6.39986	2.14262	0.145166	0.155388	0.0430439	Pdia6	1
GO:0016791	phosphatase activity	1/23	265/28409	0.00377358	4.66103	1.70438	0.193971	0.204747	0.0567167	Dusp6	1
GO:0003713	transcription coactivator activity	1/23	273/28409	0.003663	4.52445	1.66561	0.199226	0.207414	0.0574553	Per2	1
GO:0042578	phosphoric ester hydrolase activity	1/23	355/28409	0.0028169	3.47936	1.3381	0.251237	0.258027	0.0714756	Dusp6	1
GO:0003729	mRNA binding	1/23	409/28409	0.00244499	3.01999	1.17129	0.283706	0.287489	0.0796367	Arc	1
GO:0003779	actin binding	1/23	451/28409	0.00221729	2.73874	1.05951	0.308024	0.308024	0.0853252	Arc	1

## Sheet: Astrocytes
ID	Description	GeneRatio	BgRatio	RichFactor	FoldEnrichment	zScore	pvalue	p.adjust	qvalue	geneID	Count
GO:0061629	RNA polymerase II-specific DNA-binding transcription factor binding	7/43	387/28409	0.0180879	11.9502	8.44467	1.7418e-06	0.000290881	0.00017418	Nr4a1/Nr4a3/Nr4a2/Trib2/Hspa1b/Bhlhe40/Per2	7
GO:0035259	nuclear glucocorticoid receptor binding	3/43	20/28409	0.15	99.1012	17.0871	3.61648e-06	0.000301976	0.000180824	Nr4a1/Nr4a3/Nr4a2	3
GO:0051082	unfolded protein binding	4/43	88/28409	0.0454545	30.0307	10.6194	9.67104e-06	0.00038702	0.000231749	Hspa5/Hspa1b/Dnajb1/Dnajb5	4
GO:0031625	ubiquitin protein ligase binding	6/43	329/28409	0.0182371	12.0488	7.84818	9.79366e-06	0.00038702	0.000231749	Per1/Hspa5/Dio2/Trib2/Hspa1b/Xbp1	6
GO:0035035	histone acetyltransferase binding	3/43	30/28409	0.1	66.0674	13.8829	1.27445e-05	0.00038702	0.000231749	Nr4a3/Egr1/Gli3	3
GO:0044389	ubiquitin-like protein ligase binding	6/43	350/28409	0.0171429	11.3258	7.56797	1.39049e-05	0.00038702	0.000231749	Per1/Hspa5/Dio2/Trib2/Hspa1b/Xbp1	6
GO:0042826	histone deacetylase binding	4/43	143/28409	0.027972	18.4804	8.15911	6.52117e-05	0.00155576	0.000931595	Hspa1b/Xbp1/Gli3/Per2	4
GO:0016922	nuclear receptor binding	4/43	158/28409	0.0253165	16.7259	7.71762	9.599e-05	0.00167543	0.00100325	Nr4a1/Nr4a3/Nr4a2/Per2	4
GO:0004879	nuclear receptor activity	3/43	59/28409	0.0508475	33.5936	9.75748	9.89725e-05	0.00167543	0.00100325	Nr4a1/Nr4a3/Nr4a2	3
GO:0098531	ligand-activated transcription factor activity	3/43	60/28409	0.05	33.0337	9.67096	0.000104072	0.00167543	0.00100325	Nr4a1/Nr4a3/Nr4a2	3
GO:0046982	protein heterodimerization activity	5/43	316/28409	0.0158228	10.4537	6.57964	0.000112291	0.00167543	0.00100325	Nr4a1/Nr4a2/Xbp1/Bhlhe40/Mapk4	5
GO:0044183	protein folding chaperone	3/43	63/28409	0.047619	31.4607	9.42366	0.00012039	0.00167543	0.00100325	Hspa5/Hspa1b/Dnajb1	3
GO:0051787	misfolded protein binding	2/43	15/28409	0.133333	88.0899	13.1358	0.000232048	0.00298093	0.00178499	Hspa5/Sdf2l1	2
GO:0031490	chromatin DNA binding	3/43	121/28409	0.0247934	16.3804	6.60106	0.00082135	0.00979753	0.00586678	Per1/Xbp1/Tox	3
GO:0140662	ATP-dependent protein folding chaperone	2/43	29/28409	0.0689655	45.5638	9.34824	0.000885264	0.00985594	0.00590176	Hspa5/Hspa1b	2
GO:0001221	transcription coregulator binding	3/43	150/28409	0.02	13.2135	5.83932	0.00152519	0.0159191	0.00953241	Per1/Nr4a3/Per2	3
GO:0031072	heat shock protein binding	3/43	155/28409	0.0193548	12.7872	5.7292	0.00167513	0.0164557	0.00985369	Hspa5/Hspa1b/Dnajb1	3
GO:0043548	phosphatidylinositol 3-kinase binding	2/43	43/28409	0.0465116	30.729	7.59577	0.00194267	0.0179015	0.0107195	Irs2/Xbp1	2
GO:0051087	protein-folding chaperone binding	3/43	166/28409	0.0180723	11.9399	5.50386	0.0020367	0.0179015	0.0107195	Sdf2l1/Dnajb1/Dnajb5	3
GO:0070888	E-box binding	2/43	59/28409	0.0338983	22.3957	6.40519	0.00362496	0.0302685	0.0181248	Per1/Bhlhe40	2
GO:0001222	transcription corepressor binding	2/43	67/28409	0.0298507	19.7216	5.97339	0.00464855	0.036967	0.0221359	Per1/Per2	2
GO:0051117	ATPase binding	2/43	101/28409	0.019802	13.0827	4.73614	0.0102782	0.0780206	0.0467189	Sdf2l1/Dnajb1	2
GO:0015294	solute:monoatomic cation symporter activity	2/43	115/28409	0.0173913	11.49	4.38866	0.0131645	0.0955854	0.0572368	Slc39a12/Slc17a7	2
GO:0015292	uniporter activity	1/43	10/28409	0.1	66.0674	8.01249	0.0150357	0.0987522	0.0591331	Slc17a7	1
GO:0005005	transmembrane-ephrin receptor activity	1/43	11/28409	0.0909091	60.0613	7.62801	0.0165271	0.0987522	0.0591331	Epha4	1
GO:1990782	protein tyrosine kinase binding	2/43	132/28409	0.0151515	10.0102	4.03981	0.0170852	0.0987522	0.0591331	Irs2/Epha4	2
GO:0035497	cAMP response element binding	1/43	12/28409	0.0833333	55.0562	7.29215	0.0180163	0.0987522	0.0591331	Nr4a3	1
GO:0140776	protein-containing complex destabilizing activity	1/43	12/28409	0.0833333	55.0562	7.29215	0.0180163	0.0987522	0.0591331	Hspa1b	1
GO:0015386	potassium:proton antiporter activity	1/43	13/28409	0.0769231	50.8211	6.99539	0.0195032	0.0987522	0.0591331	Slc17a7	1
GO:0030550	acetylcholine receptor inhibitor activity	1/43	13/28409	0.0769231	50.8211	6.99539	0.0195032	0.0987522	0.0591331	Lypd6	1
GO:0140410	monoatomic cation:bicarbonate symporter activity	1/43	13/28409	0.0769231	50.8211	6.99539	0.0195032	0.0987522	0.0591331	Slc39a12	1
GO:0005068	transmembrane receptor protein tyrosine kinase adaptor activity	1/43	14/28409	0.0714286	47.191	6.73064	0.020988	0.0987522	0.0591331	Irs2	1
GO:0031748	D1 dopamine receptor binding	1/43	14/28409	0.0714286	47.191	6.73064	0.020988	0.0987522	0.0591331	Ppp1r1b	1
GO:0036312	phosphatidylinositol 3-kinase regulatory subunit binding	1/43	14/28409	0.0714286	47.191	6.73064	0.020988	0.0987522	0.0591331	Xbp1	1
GO:0015293	symporter activity	2/43	149/28409	0.0134228	8.86811	3.74915	0.0214393	0.0987522	0.0591331	Slc39a12/Slc17a7	2
GO:0004865	protein serine/threonine phosphatase inhibitor activity	1/43	15/28409	0.0666667	44.045	6.49247	0.0224706	0.0987522	0.0591331	Ppp1r1b	1
GO:0005313	L-glutamate transmembrane transporter activity	1/43	15/28409	0.0666667	44.045	6.49247	0.0224706	0.0987522	0.0591331	Slc17a7	1
GO:0035014	phosphatidylinositol 3-kinase regulator activity	1/43	15/28409	0.0666667	44.045	6.49247	0.0224706	0.0987522	0.0591331	Irs2	1
GO:0004707	MAP kinase activity	1/43	16/28409	0.0625	41.2922	6.27668	0.0239509	0.0998479	0.0597892	Mapk4	1
GO:0005003	ephrin receptor activity	1/43	16/28409	0.0625	41.2922	6.27668	0.0239509	0.0998479	0.0597892	Epha4	1
GO:0003756	protein disulfide isomerase activity	1/43	18/28409	0.0555556	36.7041	5.89956	0.0269051	0.0998479	0.0597892	Pdia6	1
GO:0005326	neurotransmitter transmembrane transporter activity	1/43	18/28409	0.0555556	36.7041	5.89956	0.0269051	0.0998479	0.0597892	Slc17a7	1
GO:0016864	intramolecular oxidoreductase activity, transposing S-S bonds	1/43	18/28409	0.0555556	36.7041	5.89956	0.0269051	0.0998479	0.0597892	Pdia6	1
GO:0022821	solute:potassium antiporter activity	1/43	18/28409	0.0555556	36.7041	5.89956	0.0269051	0.0998479	0.0597892	Slc17a7	1
GO:1990226	histone methyltransferase binding	1/43	18/28409	0.0555556	36.7041	5.89956	0.0269051	0.0998479	0.0597892	Per2	1
GO:0005315	phosphate transmembrane transporter activity	1/43	20/28409	0.05	33.0337	5.5796	0.0298506	0.103855	0.0621887	Slc17a7	1
GO:0015172	acidic amino acid transmembrane transporter activity	1/43	20/28409	0.05	33.0337	5.5796	0.0298506	0.103855	0.0621887	Slc17a7	1
GO:0031434	mitogen-activated protein kinase kinase binding	1/43	20/28409	0.05	33.0337	5.5796	0.0298506	0.103855	0.0621887	Trib2	1
GO:0038191	neuropilin binding	1/43	22/28409	0.0454545	30.0307	5.30352	0.0327873	0.104613	0.0626425	Sema6a	1
GO:0002020	protease binding	2/43	191/28409	0.0104712	6.91806	3.19513	0.033906	0.104613	0.0626425	Hspa1b/Xbp1	2
GO:0005243	gap junction channel activity	1/43	23/28409	0.0434783	28.725	5.17891	0.0342524	0.104613	0.0626425	Gjc3	1
GO:0030215	semaphorin receptor binding	1/43	23/28409	0.0434783	28.725	5.17891	0.0342524	0.104613	0.0626425	Sema6a	1
GO:0048156	tau protein binding	1/43	23/28409	0.0434783	28.725	5.17891	0.0342524	0.104613	0.0626425	Sgk1	1
GO:0000030	mannosyltransferase activity	1/43	24/28409	0.0416667	27.5281	5.06201	0.0357154	0.104613	0.0626425	Dpy19l1	1
GO:0051139	metal cation:proton antiporter activity	1/43	24/28409	0.0416667	27.5281	5.06201	0.0357154	0.104613	0.0626425	Slc17a7	1
GO:0003714	transcription corepressor activity	2/43	198/28409	0.010101	6.67348	3.11909	0.0362034	0.104613	0.0626425	Tle4/Dnajb1	2
GO:0000979	RNA polymerase II core promoter sequence-specific DNA binding	1/43	25/28409	0.04	26.427	4.95203	0.0371762	0.104613	0.0626425	Egr1	1
GO:0005112	Notch binding	1/43	25/28409	0.04	26.427	4.95203	0.0371762	0.104613	0.0626425	Dner	1
GO:0005385	zinc ion transmembrane transporter activity	1/43	26/28409	0.0384615	25.4106	4.84831	0.0386348	0.104613	0.0626425	Slc39a12	1
GO:0030548	acetylcholine receptor regulator activity	1/43	26/28409	0.0384615	25.4106	4.84831	0.0386348	0.104613	0.0626425	Lypd6	1
GO:0050780	dopamine receptor binding	1/43	26/28409	0.0384615	25.4106	4.84831	0.0386348	0.104613	0.0626425	Ppp1r1b	1
GO:0001671	ATPase activator activity	1/43	27/28409	0.037037	24.4694	4.75027	0.0400912	0.104613	0.0626425	Dnajb1	1
GO:0005158	insulin receptor binding	1/43	27/28409	0.037037	24.4694	4.75027	0.0400912	0.104613	0.0626425	Irs2	1
GO:0099602	neurotransmitter receptor regulator activity	1/43	27/28409	0.037037	24.4694	4.75027	0.0400912	0.104613	0.0626425	Lypd6	1
GO:0008266	poly(U) RNA binding	1/43	28/28409	0.0357143	23.5955	4.65739	0.0415455	0.10674	0.0639162	Cirbp	1
GO:0045499	chemorepellent activity	1/43	29/28409	0.0344828	22.7819	4.56924	0.0429977	0.108797	0.065148	Sema6a	1
GO:0140416	transcription regulator inhibitor activity	1/43	30/28409	0.0333333	22.0225	4.4854	0.0444477	0.110788	0.0663398	Dnajb1	1
GO:0015106	bicarbonate transmembrane transporter activity	1/43	31/28409	0.0322581	21.3121	4.40555	0.0458955	0.112714	0.0674935	Slc39a12	1
GO:0008187	poly-pyrimidine tract binding	1/43	32/28409	0.03125	20.6461	4.32935	0.0473413	0.112943	0.0676304	Cirbp	1
GO:0046875	ephrin receptor binding	1/43	32/28409	0.03125	20.6461	4.32935	0.0473413	0.112943	0.0676304	Epha4	1
GO:0015035	protein-disulfide reductase activity	1/43	33/28409	0.030303	20.0204	4.25655	0.0487848	0.113154	0.0677567	Pdia6	1
GO:0051861	glycolipid binding	1/43	33/28409	0.030303	20.0204	4.25655	0.0487848	0.113154	0.0677567	Manf	1
GO:0030547	signaling receptor inhibitor activity	1/43	35/28409	0.0285714	18.8764	4.12012	0.0516656	0.116597	0.0698184	Lypd6	1
GO:0051059	NF-kappaB binding	1/43	35/28409	0.0285714	18.8764	4.12012	0.0516656	0.116597	0.0698184	Hspa1b	1
GO:0030371	translation repressor activity	1/43	36/28409	0.0277778	18.3521	4.05607	0.0531028	0.116686	0.069872	Cirbp	1
GO:0055106	ubiquitin-protein transferase regulator activity	1/43	36/28409	0.0277778	18.3521	4.05607	0.0531028	0.116686	0.069872	Trib2	1
GO:0043425	bHLH transcription factor binding	1/43	37/28409	0.027027	17.8561	3.99455	0.0545378	0.116903	0.0700019	Bhlhe40	1
GO:0022853	active monoatomic ion transmembrane transporter activity	2/43	256/28409	0.0078125	5.16152	2.60414	0.0573698	0.116903	0.0700019	Slc39a12/Slc17a7	2
GO:0004712	protein serine/threonine/tyrosine kinase activity	1/43	39/28409	0.025641	16.9404	3.87844	0.0574015	0.116903	0.0700019	Sgk1	1
GO:0005231	excitatory extracellular ligand-gated monoatomic ion channel activity	1/43	39/28409	0.025641	16.9404	3.87844	0.0574015	0.116903	0.0700019	Slc17a7	1
GO:0030159	signaling receptor complex adaptor activity	1/43	39/28409	0.025641	16.9404	3.87844	0.0574015	0.116903	0.0700019	Irs2	1
GO:0140828	metal cation:monoatomic cation antiporter activity	1/43	39/28409	0.025641	16.9404	3.87844	0.0574015	0.116903	0.0700019	Slc17a7	1
GO:0015036	disulfide oxidoreductase activity	1/43	40/28409	0.025	16.5169	3.82356	0.0588302	0.11696	0.070036	Pdia6	1
GO:0036002	pre-mRNA binding	1/43	40/28409	0.025	16.5169	3.82356	0.0588302	0.11696	0.070036	Per2	1
GO:0022829	wide pore channel activity	1/43	41/28409	0.0243902	16.114	3.77062	0.0602568	0.118387	0.0708903	Gjc3	1
GO:0046915	transition metal ion transmembrane transporter activity	1/43	44/28409	0.0227273	15.0153	3.62238	0.0645238	0.125296	0.0750277	Slc39a12	1
GO:0008514	organic anion transmembrane transporter activity	2/43	278/28409	0.00719424	4.75305	2.44833	0.0662935	0.125807	0.0753335	Slc39a12/Slc17a7	2
GO:0019207	kinase regulator activity	2/43	278/28409	0.00719424	4.75305	2.44833	0.0662935	0.125807	0.0753335	Irs2/Trib2	2
GO:0060590	ATPase regulator activity	1/43	47/28409	0.0212766	14.0569	3.488	0.0687719	0.129044	0.0772718	Dnajb1	1
GO:0004864	protein phosphatase inhibitor activity	1/43	49/28409	0.0204082	13.4832	3.40506	0.0715935	0.130799	0.0783229	Ppp1r1b	1
GO:0001046	core promoter sequence-specific DNA binding	1/43	50/28409	0.02	13.2135	3.36539	0.0730012	0.130799	0.0783229	Egr1	1
GO:0001530	lipopolysaccharide binding	1/43	50/28409	0.02	13.2135	3.36539	0.0730012	0.130799	0.0783229	Nr4a1	1
GO:0015291	secondary active transmembrane transporter activity	2/43	294/28409	0.00680272	4.49438	2.34493	0.0730567	0.130799	0.0783229	Slc39a12/Slc17a7	2
GO:0071889	14-3-3 protein binding	1/43	51/28409	0.0196078	12.9544	3.32683	0.0744068	0.130799	0.0783229	Irs2	1
GO:0099095	ligand-gated monoatomic anion channel activity	1/43	51/28409	0.0196078	12.9544	3.32683	0.0744068	0.130799	0.0783229	Slc17a7	1
GO:0001223	transcription coactivator binding	1/43	54/28409	0.0185185	12.2347	3.21736	0.0786111	0.135341	0.0810423	Nr4a3	1
GO:0016667	oxidoreductase activity, acting on a sulfur group of donors	1/43	54/28409	0.0185185	12.2347	3.21736	0.0786111	0.135341	0.0810423	Pdia6	1
GO:0019212	phosphatase inhibitor activity	1/43	55/28409	0.0181818	12.0123	3.18278	0.0800083	0.136341	0.0816412	Ppp1r1b	1
GO:0030544	Hsp70 protein binding	1/43	61/28409	0.0163934	10.8307	2.99257	0.0883486	0.148886	0.0891534	Dnajb1	1
GO:0015459	potassium channel regulator activity	1/43	62/28409	0.016129	10.656	2.96344	0.0897315	0.148886	0.0891534	Sgk1	1
GO:0004714	transmembrane receptor protein tyrosine kinase activity	1/43	63/28409	0.015873	10.4869	2.93497	0.0911123	0.148886	0.0891534	Epha4	1
GO:0016860	intramolecular oxidoreductase activity	1/43	63/28409	0.015873	10.4869	2.93497	0.0911123	0.148886	0.0891534	Pdia6	1
GO:0070063	RNA polymerase binding	1/43	64/28409	0.015625	10.323	2.90713	0.092491	0.148886	0.0891534	Per2	1
GO:0001664	G protein-coupled receptor binding	2/43	338/28409	0.00591716	3.90932	2.09496	0.0927196	0.148886	0.0891534	Hspa1b/Ppp1r1b	2
GO:0005230	extracellular ligand-gated monoatomic ion channel activity	1/43	70/28409	0.0142857	9.43821	2.75209	0.100721	0.160194	0.0959245	Slc17a7	1
GO:0015179	L-amino acid transmembrane transporter activity	1/43	71/28409	0.0140845	9.30527	2.72806	0.102085	0.160578	0.0961544	Slc17a7	1
GO:0004860	protein kinase inhibitor activity	1/43	72/28409	0.0138889	9.17603	2.7045	0.103448	0.160578	0.0961544	Trib2	1
GO:0106310	protein serine kinase activity	2/43	363/28409	0.00550964	3.64008	1.97102	0.104509	0.160578	0.0961544	Mapk4/Sgk1	2
GO:0019843	rRNA binding	1/43	73/28409	0.0136986	9.05033	2.6814	0.104808	0.160578	0.0961544	Cirbp	1
GO:0019210	kinase inhibitor activity	1/43	78/28409	0.0128205	8.47018	2.57219	0.11158	0.169399	0.101437	Trib2	1
GO:0019199	transmembrane receptor protein kinase activity	1/43	81/28409	0.0123457	8.15647	2.51125	0.11562	0.172397	0.103232	Epha4	1
GO:1990841	promoter-specific chromatin binding	1/43	81/28409	0.0123457	8.15647	2.51125	0.11562	0.172397	0.103232	Egr1	1
GO:0015370	solute:sodium symporter activity	1/43	82/28409	0.0121951	8.05701	2.49162	0.116962	0.172856	0.103506	Slc17a7	1
GO:0030971	receptor tyrosine kinase binding	1/43	83/28409	0.0120482	7.95993	2.47233	0.118303	0.173303	0.103774	Irs2	1
GO:0016887	ATP hydrolysis activity	2/43	396/28409	0.00505051	3.33674	1.8232	0.120659	0.175217	0.10492	Hspa5/Hspa1b	2
GO:0005254	chloride channel activity	1/43	89/28409	0.011236	7.42331	2.36299	0.126304	0.181537	0.108705	Slc17a7	1
GO:0003729	mRNA binding	2/43	409/28409	0.00488998	3.23068	1.7692	0.127185	0.181537	0.108705	Arc/Cirbp	2
GO:0004857	enzyme inhibitor activity	2/43	430/28409	0.00465116	3.0729	1.68637	0.137902	0.195166	0.116866	Trib2/Ppp1r1b	2
GO:0003727	single-stranded RNA binding	1/43	100/28409	0.01	6.60674	2.18677	0.140788	0.19593	0.117324	Cirbp	1
GO:0019888	protein phosphatase regulator activity	1/43	100/28409	0.01	6.60674	2.18677	0.140788	0.19593	0.117324	Ppp1r1b	1
GO:0004674	protein serine/threonine kinase activity	2/43	440/28409	0.00454545	3.00307	1.64869	0.143075	0.19646	0.11764	Mapk4/Sgk1	2
GO:0022804	active transmembrane transporter activity	2/43	441/28409	0.00453515	2.99626	1.64498	0.143595	0.19646	0.11764	Slc39a12/Slc17a7	2
GO:0015171	amino acid transmembrane transporter activity	1/43	103/28409	0.00970874	6.41431	2.14328	0.144698	0.19646	0.11764	Slc17a7	1
GO:0005253	monoatomic anion channel activity	1/43	105/28409	0.00952381	6.29214	2.11523	0.147294	0.198116	0.118632	Slc17a7	1
GO:0046873	metal ion transmembrane transporter activity	2/43	450/28409	0.00444444	2.93633	1.61206	0.148291	0.198116	0.118632	Slc39a12/Slc17a7	2
GO:0019208	phosphatase regulator activity	1/43	111/28409	0.00900901	5.95202	2.03527	0.155038	0.205487	0.123046	Ppp1r1b	1
GO:0008013	beta-catenin binding	1/43	117/28409	0.00854701	5.64679	1.96096	0.162714	0.21229	0.12712	Gli3	1
GO:0035591	signaling adaptor activity	1/43	117/28409	0.00854701	5.64679	1.96096	0.162714	0.21229	0.12712	Irs2	1
GO:0043022	ribosome binding	1/43	120/28409	0.00833333	5.50562	1.92571	0.166526	0.21558	0.12909	Hspa5	1
GO:0003730	mRNA 3'-UTR binding	1/43	127/28409	0.00787402	5.20216	1.84789	0.175354	0.223436	0.133794	Cirbp	1
GO:0015108	chloride transmembrane transporter activity	1/43	128/28409	0.0078125	5.16152	1.83724	0.176608	0.223436	0.133794	Slc17a7	1
GO:0015297	antiporter activity	1/43	128/28409	0.0078125	5.16152	1.83724	0.176608	0.223436	0.133794	Slc17a7	1
GO:0004713	protein tyrosine kinase activity	1/43	140/28409	0.00714286	4.7191	1.71752	0.191509	0.240467	0.143992	Epha4	1
GO:0015078	proton transmembrane transporter activity	1/43	144/28409	0.00694444	4.58802	1.68061	0.196418	0.244789	0.14658	Slc17a7	1
GO:0045182	translation regulator activity	1/43	148/28409	0.00675676	4.46402	1.64503	0.201297	0.249011	0.149109	Cirbp	1
GO:0008083	growth factor activity	1/43	150/28409	0.00666667	4.4045	1.6277	0.203725	0.250163	0.149798	Manf	1
GO:0008509	monoatomic anion transmembrane transporter activity	1/43	153/28409	0.00653595	4.31813	1.60228	0.207355	0.252761	0.151354	Slc17a7	1
GO:0099106	ion channel regulator activity	1/43	158/28409	0.00632911	4.18148	1.56134	0.213368	0.257787	0.154364	Sgk1	1
GO:0015103	inorganic anion transmembrane transporter activity	1/43	159/28409	0.00628931	4.15519	1.55335	0.214566	0.257787	0.154364	Slc17a7	1
GO:0015079	potassium ion transmembrane transporter activity	1/43	161/28409	0.00621118	4.10357	1.53757	0.216955	0.258796	0.154968	Slc17a7	1
GO:0015081	sodium ion transmembrane transporter activity	1/43	166/28409	0.0060241	3.97997	1.49922	0.222897	0.263999	0.158083	Slc17a7	1
GO:0016247	channel regulator activity	1/43	169/28409	0.00591716	3.90932	1.47692	0.226441	0.266308	0.159466	Sgk1	1
GO:0141108	transporter regulator activity	1/43	173/28409	0.00578035	3.81893	1.44797	0.231142	0.269935	0.161638	Sgk1	1
GO:0015276	ligand-gated monoatomic ion channel activity	1/43	178/28409	0.00561798	3.71165	1.41298	0.236979	0.27483	0.164569	Slc17a7	1
GO:0022834	ligand-gated channel activity	1/43	183/28409	0.00546448	3.61024	1.37923	0.242773	0.279607	0.16743	Slc17a7	1
GO:0016758	hexosyltransferase activity	1/43	193/28409	0.00518135	3.42318	1.31514	0.254232	0.288095	0.172512	Dpy19l1	1
GO:0016853	isomerase activity	1/43	193/28409	0.00518135	3.42318	1.31514	0.254232	0.288095	0.172512	Pdia6	1
GO:0046943	carboxylic acid transmembrane transporter activity	1/43	196/28409	0.00510204	3.37079	1.29674	0.257636	0.288095	0.172512	Slc17a7	1
GO:0005342	organic acid transmembrane transporter activity	1/43	197/28409	0.00507614	3.35368	1.29068	0.258768	0.288095	0.172512	Slc17a7	1
GO:0019903	protein phosphatase binding	1/43	197/28409	0.00507614	3.35368	1.29068	0.258768	0.288095	0.172512	Irs2	1
GO:0043021	ribonucleoprotein complex binding	1/43	205/28409	0.00487805	3.2228	1.24359	0.267759	0.296131	0.177324	Hspa5	1
GO:0005096	GTPase activator activity	1/43	238/28409	0.00420168	2.77594	1.0712	0.303734	0.333708	0.199825	Garnl3	1
GO:0019887	protein kinase regulator activity	1/43	243/28409	0.00411523	2.71882	1.04768	0.309033	0.33731	0.201982	Trib2	1
GO:0019902	phosphatase binding	1/43	248/28409	0.00403226	2.66401	1.02474	0.314291	0.338693	0.20281	Irs2	1
GO:0044024	histone H2AS1 kinase activity	1/43	250/28409	0.004	2.6427	1.01572	0.316384	0.338693	0.20281	Sgk1	1
GO:0140995	histone H2A kinase activity	1/43	250/28409	0.004	2.6427	1.01572	0.316384	0.338693	0.20281	Sgk1	1
GO:0035173	histone kinase activity	1/43	261/28409	0.00383142	2.53132	0.967649	0.327781	0.348659	0.208778	Sgk1	1
GO:0016757	glycosyltransferase activity	1/43	268/28409	0.00373134	2.4652	0.93832	0.334938	0.354016	0.211986	Dpy19l1	1
GO:0003713	transcription coactivator activity	1/43	273/28409	0.003663	2.42005	0.917931	0.340004	0.357111	0.213839	Per2	1
GO:0001227	DNA-binding transcription repressor activity, RNA polymerase II-specific	1/43	304/28409	0.00328947	2.17327	0.800754	0.370582	0.386795	0.231614	Bhlhe40	1
GO:0001217	DNA-binding transcription repressor activity	1/43	312/28409	0.00320513	2.11755	0.772802	0.378246	0.392342	0.234935	Bhlhe40	1
GO:0022836	gated channel activity	1/43	316/28409	0.00316456	2.09074	0.75914	0.382043	0.393835	0.235829	Slc17a7	1
GO:0030695	GTPase regulator activity	1/43	433/28409	0.00230947	1.52581	0.429272	0.483629	0.492476	0.294896	Garnl3	1
GO:0060589	nucleoside-triphosphatase regulator activity	1/43	433/28409	0.00230947	1.52581	0.429272	0.483629	0.492476	0.294896	Garnl3	1
GO:0005216	monoatomic ion channel activity	1/43	443/28409	0.00225734	1.49136	0.405832	0.491512	0.49526	0.296563	Slc17a7	1
GO:0140993	histone modifying activity	1/43	444/28409	0.00225225	1.48801	0.403519	0.492294	0.49526	0.296563	Sgk1	1
GO:0003779	actin binding	1/43	451/28409	0.00221729	1.46491	0.387489	0.497734	0.497734	0.298044	Arc	1

## Sheet: Oligo
ID	Description	GeneRatio	BgRatio	RichFactor	FoldEnrichment	zScore	pvalue	p.adjust	qvalue	geneID	Count
GO:0061629	RNA polymerase II-specific DNA-binding transcription factor binding	6/43	387/28409	0.0155039	10.243	7.12812	2.44811e-05	0.00421074	0.00265426	Hspa1b/Hspa1a/Nr4a1/Prox1/Id2/Nr4a3	6
GO:0044183	protein folding chaperone	3/43	63/28409	0.047619	31.4607	9.42366	0.00012039	0.00621876	0.00392003	Hspa1b/Hspa1a/Dnajb1	3
GO:0031625	ubiquitin protein ligase binding	5/43	329/28409	0.0151976	10.0406	6.42176	0.000135565	0.00621876	0.00392003	Hspa1b/Per1/Hspa1a/Dio2/Xbp1	5
GO:0140776	protein-containing complex destabilizing activity	2/43	12/28409	0.166667	110.112	14.7192	0.00014628	0.00621876	0.00392003	Hspa1b/Hspa1a	2
GO:0044389	ubiquitin-like protein ligase binding	5/43	350/28409	0.0142857	9.43821	6.18449	0.000180778	0.00621876	0.00392003	Hspa1b/Per1/Hspa1a/Dio2/Xbp1	5
GO:0051787	misfolded protein binding	2/43	15/28409	0.133333	88.0899	13.1358	0.000232048	0.00665205	0.00419315	Hspa1a/Sdf2l1	2
GO:0051082	unfolded protein binding	3/43	88/28409	0.0340909	22.523	7.87309	0.000324035	0.00796201	0.00501889	Hspa1b/Hspa1a/Dnajb1	3
GO:0035259	nuclear glucocorticoid receptor binding	2/43	20/28409	0.1	66.0674	11.3334	0.000417884	0.0089845	0.00566342	Nr4a1/Nr4a3	2
GO:0140662	ATP-dependent protein folding chaperone	2/43	29/28409	0.0689655	45.5638	9.34824	0.000885264	0.0148168	0.00933985	Hspa1b/Hspa1a	2
GO:0035035	histone acetyltransferase binding	2/43	30/28409	0.0666667	44.045	9.18417	0.000947587	0.0148168	0.00933985	Egr1/Nr4a3	2
GO:0140416	transcription regulator inhibitor activity	2/43	30/28409	0.0666667	44.045	9.18417	0.000947587	0.0148168	0.00933985	Dnajb1/Id2	2
GO:0030547	signaling receptor inhibitor activity	2/43	35/28409	0.0571429	37.7528	8.47071	0.00128992	0.0156461	0.0098626	Lypd6/Dkk3	2
GO:0051059	NF-kappaB binding	2/43	35/28409	0.0571429	37.7528	8.47071	0.00128992	0.0156461	0.0098626	Hspa1b/Hspa1a	2
GO:0042826	histone deacetylase binding	3/43	143/28409	0.020979	13.8603	6.00264	0.0013299	0.0156461	0.0098626	Hspa1b/Hspa1a/Xbp1	3
GO:0001968	fibronectin binding	2/43	36/28409	0.0555556	36.7041	8.34589	0.00136449	0.0156461	0.0098626	Igfbp5/Plekha2	2
GO:0031072	heat shock protein binding	3/43	155/28409	0.0193548	12.7872	5.7292	0.00167513	0.0179018	0.0112845	Hspa1b/Hspa1a/Dnajb1	3
GO:0016922	nuclear receptor binding	3/43	158/28409	0.0189873	12.5445	5.66553	0.00176937	0.0179018	0.0112845	Nr4a1/Prox1/Nr4a3	3
GO:0002020	protease binding	3/43	191/28409	0.0157068	10.3771	5.06264	0.0030294	0.0289476	0.0182473	Hspa1b/Hspa1a/Xbp1	3
GO:0003714	transcription corepressor activity	3/43	198/28409	0.0151515	10.0102	4.95352	0.00335205	0.0303449	0.019128	Hspa1a/Dnajb1/Id2	3
GO:0004879	nuclear receptor activity	2/43	59/28409	0.0338983	22.3957	6.40519	0.00362496	0.0306846	0.0193422	Nr4a1/Nr4a3	2
GO:0098531	ligand-activated transcription factor activity	2/43	60/28409	0.0333333	22.0225	6.34667	0.00374637	0.0306846	0.0193422	Nr4a1/Nr4a3	2
GO:1990841	promoter-specific chromatin binding	2/43	81/28409	0.0246914	16.3129	5.3734	0.00672141	0.0525492	0.0331246	Sox10/Egr1	2
GO:0051117	ATPase binding	2/43	101/28409	0.019802	13.0827	4.73614	0.0102782	0.0768628	0.0484509	Dnajb1/Sdf2l1	2
GO:0031490	chromatin DNA binding	2/43	121/28409	0.0165289	10.9202	4.25764	0.0144973	0.09641	0.0607725	Per1/Xbp1	2
GO:0015292	uniporter activity	1/43	10/28409	0.1	66.0674	8.01249	0.0150357	0.09641	0.0607725	Slc17a7	1
GO:0033550	MAP kinase tyrosine phosphatase activity	1/43	10/28409	0.1	66.0674	8.01249	0.0150357	0.09641	0.0607725	Dusp7	1
GO:0005005	transmembrane-ephrin receptor activity	1/43	11/28409	0.0909091	60.0613	7.62801	0.0165271	0.09641	0.0607725	Epha4	1
GO:0008330	protein tyrosine/threonine phosphatase activity	1/43	11/28409	0.0909091	60.0613	7.62801	0.0165271	0.09641	0.0607725	Dusp7	1
GO:0035497	cAMP response element binding	1/43	12/28409	0.0833333	55.0562	7.29215	0.0180163	0.09641	0.0607725	Nr4a3	1
GO:0039706	co-receptor binding	1/43	12/28409	0.0833333	55.0562	7.29215	0.0180163	0.09641	0.0607725	Dkk3	1
GO:0015386	potassium:proton antiporter activity	1/43	13/28409	0.0769231	50.8211	6.99539	0.0195032	0.09641	0.0607725	Slc17a7	1
GO:0017017	MAP kinase tyrosine/serine/threonine phosphatase activity	1/43	13/28409	0.0769231	50.8211	6.99539	0.0195032	0.09641	0.0607725	Dusp7	1
GO:0030550	acetylcholine receptor inhibitor activity	1/43	13/28409	0.0769231	50.8211	6.99539	0.0195032	0.09641	0.0607725	Lypd6	1
GO:0031994	insulin-like growth factor I binding	1/43	13/28409	0.0769231	50.8211	6.99539	0.0195032	0.09641	0.0607725	Igfbp5	1
GO:0036312	phosphatidylinositol 3-kinase regulatory subunit binding	1/43	14/28409	0.0714286	47.191	6.73064	0.020988	0.09641	0.0607725	Xbp1	1
GO:0001221	transcription coregulator binding	2/43	150/28409	0.0133333	8.80899	3.73351	0.0217084	0.09641	0.0607725	Per1/Nr4a3	2
GO:0005313	L-glutamate transmembrane transporter activity	1/43	15/28409	0.0666667	44.045	6.49247	0.0224706	0.09641	0.0607725	Slc17a7	1
GO:0048019	receptor antagonist activity	1/43	15/28409	0.0666667	44.045	6.49247	0.0224706	0.09641	0.0607725	Dkk3	1
GO:0005003	ephrin receptor activity	1/43	16/28409	0.0625	41.2922	6.27668	0.0239509	0.09641	0.0607725	Epha4	1
GO:0043023	ribosomal large subunit binding	1/43	17/28409	0.0588235	38.8632	6.07994	0.0254291	0.09641	0.0607725	Rbm3	1
GO:0051087	protein-folding chaperone binding	2/43	166/28409	0.0120482	7.95993	3.50154	0.0262032	0.09641	0.0607725	Dnajb1/Sdf2l1	2
GO:0003756	protein disulfide isomerase activity	1/43	18/28409	0.0555556	36.7041	5.89956	0.0269051	0.09641	0.0607725	Pdia6	1
GO:0005326	neurotransmitter transmembrane transporter activity	1/43	18/28409	0.0555556	36.7041	5.89956	0.0269051	0.09641	0.0607725	Slc17a7	1
GO:0005520	insulin-like growth factor binding	1/43	18/28409	0.0555556	36.7041	5.89956	0.0269051	0.09641	0.0607725	Igfbp5	1
GO:0016864	intramolecular oxidoreductase activity, transposing S-S bonds	1/43	18/28409	0.0555556	36.7041	5.89956	0.0269051	0.09641	0.0607725	Pdia6	1
GO:0022821	solute:potassium antiporter activity	1/43	18/28409	0.0555556	36.7041	5.89956	0.0269051	0.09641	0.0607725	Slc17a7	1
GO:0033549	MAP kinase phosphatase activity	1/43	18/28409	0.0555556	36.7041	5.89956	0.0269051	0.09641	0.0607725	Dusp7	1
GO:0101020	estrogen 16-alpha-hydroxylase activity	1/43	18/28409	0.0555556	36.7041	5.89956	0.0269051	0.09641	0.0607725	Cyp1b1	1
GO:0005315	phosphate transmembrane transporter activity	1/43	20/28409	0.05	33.0337	5.5796	0.0298506	0.102686	0.0647286	Slc17a7	1
GO:0015172	acidic amino acid transmembrane transporter activity	1/43	20/28409	0.05	33.0337	5.5796	0.0298506	0.102686	0.0647286	Slc17a7	1
GO:0038191	neuropilin binding	1/43	22/28409	0.0454545	30.0307	5.30352	0.0327873	0.110577	0.0697027	Sema6a	1
GO:0030215	semaphorin receptor binding	1/43	23/28409	0.0434783	28.725	5.17891	0.0342524	0.111159	0.0700695	Sema6a	1
GO:0048156	tau protein binding	1/43	23/28409	0.0434783	28.725	5.17891	0.0342524	0.111159	0.0700695	Sgk1	1
GO:0000030	mannosyltransferase activity	1/43	24/28409	0.0416667	27.5281	5.06201	0.0357154	0.111692	0.0704054	Dpy19l1	1
GO:0051139	metal cation:proton antiporter activity	1/43	24/28409	0.0416667	27.5281	5.06201	0.0357154	0.111692	0.0704054	Slc17a7	1
GO:0000979	RNA polymerase II core promoter sequence-specific DNA binding	1/43	25/28409	0.04	26.427	4.95203	0.0371762	0.112181	0.0707136	Egr1	1
GO:0005112	Notch binding	1/43	25/28409	0.04	26.427	4.95203	0.0371762	0.112181	0.0707136	Dner	1
GO:0030548	acetylcholine receptor regulator activity	1/43	26/28409	0.0384615	25.4106	4.84831	0.0386348	0.113044	0.0712579	Lypd6	1
GO:0001671	ATPase activator activity	1/43	27/28409	0.037037	24.4694	4.75027	0.0400912	0.113044	0.0712579	Dnajb1	1
GO:0008138	protein tyrosine/serine/threonine phosphatase activity	1/43	27/28409	0.037037	24.4694	4.75027	0.0400912	0.113044	0.0712579	Dusp7	1
GO:0099602	neurotransmitter receptor regulator activity	1/43	27/28409	0.037037	24.4694	4.75027	0.0400912	0.113044	0.0712579	Lypd6	1
GO:0008266	poly(U) RNA binding	1/43	28/28409	0.0357143	23.5955	4.65739	0.0415455	0.115255	0.0726518	Cirbp	1
GO:0045499	chemorepellent activity	1/43	29/28409	0.0344828	22.7819	4.56924	0.0429977	0.117391	0.0739977	Sema6a	1
GO:0043325	phosphatidylinositol-3,4-bisphosphate binding	1/43	30/28409	0.0333333	22.0225	4.4854	0.0444477	0.119453	0.0752979	Plekha2	1
GO:0008187	poly-pyrimidine tract binding	1/43	32/28409	0.03125	20.6461	4.32935	0.0473413	0.121533	0.0766088	Cirbp	1
GO:0043236	laminin binding	1/43	32/28409	0.03125	20.6461	4.32935	0.0473413	0.121533	0.0766088	Plekha2	1
GO:0046875	ephrin receptor binding	1/43	32/28409	0.03125	20.6461	4.32935	0.0473413	0.121533	0.0766088	Epha4	1
GO:0015035	protein-disulfide reductase activity	1/43	33/28409	0.030303	20.0204	4.25655	0.0487848	0.121609	0.0766566	Pdia6	1
GO:0051861	glycolipid binding	1/43	33/28409	0.030303	20.0204	4.25655	0.0487848	0.121609	0.0766566	Manf	1
GO:0070330	aromatase activity	1/43	35/28409	0.0285714	18.8764	4.12012	0.0516656	0.126857	0.0799647	Cyp1b1	1
GO:0030371	translation repressor activity	1/43	36/28409	0.0277778	18.3521	4.05607	0.0531028	0.126857	0.0799647	Cirbp	1
GO:0097718	disordered domain specific binding	1/43	36/28409	0.0277778	18.3521	4.05607	0.0531028	0.126857	0.0799647	Hspa1a	1
GO:0004712	protein serine/threonine/tyrosine kinase activity	1/43	39/28409	0.025641	16.9404	3.87844	0.0574015	0.131641	0.0829805	Sgk1	1
GO:0005231	excitatory extracellular ligand-gated monoatomic ion channel activity	1/43	39/28409	0.025641	16.9404	3.87844	0.0574015	0.131641	0.0829805	Slc17a7	1
GO:0140828	metal cation:monoatomic cation antiporter activity	1/43	39/28409	0.025641	16.9404	3.87844	0.0574015	0.131641	0.0829805	Slc17a7	1
GO:0015036	disulfide oxidoreductase activity	1/43	40/28409	0.025	16.5169	3.82356	0.0588302	0.133142	0.0839268	Pdia6	1
GO:0008395	steroid hydroxylase activity	1/43	43/28409	0.0232558	15.3645	3.67013	0.0631036	0.139151	0.0877148	Cyp1b1	1
GO:0043548	phosphatidylinositol 3-kinase binding	1/43	43/28409	0.0232558	15.3645	3.67013	0.0631036	0.139151	0.0877148	Xbp1	1
GO:0060590	ATPase regulator activity	1/43	47/28409	0.0212766	14.0569	3.488	0.0687719	0.149731	0.0943839	Dnajb1	1
GO:0001046	core promoter sequence-specific DNA binding	1/43	50/28409	0.02	13.2135	3.36539	0.0730012	0.155015	0.0977144	Egr1	1
GO:0001530	lipopolysaccharide binding	1/43	50/28409	0.02	13.2135	3.36539	0.0730012	0.155015	0.0977144	Nr4a1	1
GO:0099095	ligand-gated monoatomic anion channel activity	1/43	51/28409	0.0196078	12.9544	3.32683	0.0744068	0.156073	0.0983813	Slc17a7	1
GO:0001227	DNA-binding transcription repressor activity, RNA polymerase II-specific	2/43	304/28409	0.00657895	4.34654	2.284	0.0773933	0.159072	0.100272	Prox1/Pou3f1	2
GO:0001223	transcription coactivator binding	1/43	54/28409	0.0185185	12.2347	3.21736	0.0786111	0.159072	0.100272	Nr4a3	1
GO:0016667	oxidoreductase activity, acting on a sulfur group of donors	1/43	54/28409	0.0185185	12.2347	3.21736	0.0786111	0.159072	0.100272	Pdia6	1
GO:0001217	DNA-binding transcription repressor activity	2/43	312/28409	0.00641026	4.23509	2.23712	0.0809207	0.161841	0.102018	Prox1/Pou3f1	2
GO:0046982	protein heterodimerization activity	2/43	316/28409	0.00632911	4.18148	2.21427	0.0827031	0.163505	0.103066	Nr4a1/Xbp1	2
GO:0016836	hydro-lyase activity	1/43	59/28409	0.0169492	11.1979	3.05291	0.0855768	0.165384	0.104251	Cyp1b1	1
GO:0070888	E-box binding	1/43	59/28409	0.0169492	11.1979	3.05291	0.0855768	0.165384	0.104251	Per1	1
GO:0030544	Hsp70 protein binding	1/43	61/28409	0.0163934	10.8307	2.99257	0.0883486	0.168509	0.10622	Dnajb1	1
GO:0015459	potassium channel regulator activity	1/43	62/28409	0.016129	10.656	2.96344	0.0897315	0.168509	0.10622	Sgk1	1
GO:0004714	transmembrane receptor protein tyrosine kinase activity	1/43	63/28409	0.015873	10.4869	2.93497	0.0911123	0.168509	0.10622	Epha4	1
GO:0016860	intramolecular oxidoreductase activity	1/43	63/28409	0.015873	10.4869	2.93497	0.0911123	0.168509	0.10622	Pdia6	1
GO:0001664	G protein-coupled receptor binding	2/43	338/28409	0.00591716	3.90932	2.09496	0.0927196	0.169657	0.106944	Hspa1b/Hspa1a	2
GO:0001222	transcription corepressor binding	1/43	67/28409	0.0149254	9.86081	2.82717	0.096615	0.174924	0.110264	Per1	1
GO:0050840	extracellular matrix binding	1/43	68/28409	0.0147059	9.7158	2.80162	0.0979856	0.175558	0.110664	Plekha2	1
GO:0005230	extracellular ligand-gated monoatomic ion channel activity	1/43	70/28409	0.0142857	9.43821	2.75209	0.100721	0.175587	0.110682	Slc17a7	1
GO:0045296	cadherin binding	1/43	70/28409	0.0142857	9.43821	2.75209	0.100721	0.175587	0.110682	Cdh20	1
GO:0015179	L-amino acid transmembrane transporter activity	1/43	71/28409	0.0140845	9.30527	2.72806	0.102085	0.175587	0.110682	Slc17a7	1
GO:0017018	myosin phosphatase activity	1/43	71/28409	0.0140845	9.30527	2.72806	0.102085	0.175587	0.110682	Dusp7	1
GO:0019843	rRNA binding	1/43	73/28409	0.0136986	9.05033	2.6814	0.104808	0.178485	0.112509	Cirbp	1
GO:0016835	carbon-oxygen lyase activity	1/43	78/28409	0.0128205	8.47018	2.57219	0.11158	0.188155	0.118605	Cyp1b1	1
GO:0016712	oxidoreductase activity, acting on paired donors, with incorporation or reduction of molecular oxygen, reduced flavin or flavoprotein as one donor, and incorporation of one atom of oxygen	1/43	80/28409	0.0125	8.25843	2.53121	0.114275	0.189788	0.119634	Cyp1b1	1
GO:0019199	transmembrane receptor protein kinase activity	1/43	81/28409	0.0123457	8.15647	2.51125	0.11562	0.189788	0.119634	Epha4	1
GO:0003725	double-stranded RNA binding	1/43	82/28409	0.0121951	8.05701	2.49162	0.116962	0.189788	0.119634	Hspa1a	1
GO:0015370	solute:sodium symporter activity	1/43	82/28409	0.0121951	8.05701	2.49162	0.116962	0.189788	0.119634	Slc17a7	1
GO:0016887	ATP hydrolysis activity	2/43	396/28409	0.00505051	3.33674	1.8232	0.120659	0.193956	0.122261	Hspa1b/Hspa1a	2
GO:0004722	protein serine/threonine phosphatase activity	1/43	89/28409	0.011236	7.42331	2.36299	0.126304	0.19887	0.125359	Dusp7	1
GO:0005254	chloride channel activity	1/43	89/28409	0.011236	7.42331	2.36299	0.126304	0.19887	0.125359	Slc17a7	1
GO:0003729	mRNA binding	2/43	409/28409	0.00488998	3.23068	1.7692	0.127185	0.19887	0.125359	Arc/Cirbp	2
GO:0004725	protein tyrosine phosphatase activity	1/43	96/28409	0.0104167	6.88203	2.24763	0.135548	0.210039	0.132399	Dusp7	1
GO:0030695	GTPase regulator activity	2/43	433/28409	0.00461894	3.05161	1.67495	0.139449	0.212259	0.133798	Arhgef28/Garnl3	2
GO:0060589	nucleoside-triphosphatase regulator activity	2/43	433/28409	0.00461894	3.05161	1.67495	0.139449	0.212259	0.133798	Arhgef28/Garnl3	2
GO:0003727	single-stranded RNA binding	1/43	100/28409	0.01	6.60674	2.18677	0.140788	0.212417	0.133898	Cirbp	1
GO:0015171	amino acid transmembrane transporter activity	1/43	103/28409	0.00970874	6.41431	2.14328	0.144698	0.216418	0.13642	Slc17a7	1
GO:0005253	monoatomic anion channel activity	1/43	105/28409	0.00952381	6.29214	2.11523	0.147294	0.218402	0.137671	Slc17a7	1
GO:0015294	solute:monoatomic cation symporter activity	1/43	115/28409	0.00869565	5.74499	1.98515	0.160163	0.235453	0.148419	Slc17a7	1
GO:0008013	beta-catenin binding	1/43	117/28409	0.00854701	5.64679	1.96096	0.162714	0.237176	0.149505	Cdh20	1
GO:0043022	ribosome binding	1/43	120/28409	0.00833333	5.50562	1.92571	0.166526	0.240692	0.151722	Rbm3	1
GO:0030165	PDZ domain binding	1/43	123/28409	0.00813008	5.37134	1.89163	0.170321	0.244126	0.153886	Plekha2	1
GO:0003730	mRNA 3'-UTR binding	1/43	127/28409	0.00787402	5.20216	1.84789	0.175354	0.246964	0.155675	Cirbp	1
GO:0015108	chloride transmembrane transporter activity	1/43	128/28409	0.0078125	5.16152	1.83724	0.176608	0.246964	0.155675	Slc17a7	1
GO:0015297	antiporter activity	1/43	128/28409	0.0078125	5.16152	1.83724	0.176608	0.246964	0.155675	Slc17a7	1
GO:1990782	protein tyrosine kinase binding	1/43	132/28409	0.00757576	5.00511	1.79573	0.181605	0.251903	0.158789	Epha4	1
GO:0004713	protein tyrosine kinase activity	1/43	140/28409	0.00714286	4.7191	1.71752	0.191509	0.263517	0.166109	Epha4	1
GO:0015078	proton transmembrane transporter activity	1/43	144/28409	0.00694444	4.58802	1.68061	0.196418	0.268126	0.169014	Slc17a7	1
GO:0019838	growth factor binding	1/43	147/28409	0.00680272	4.49438	1.6538	0.20008	0.269544	0.169909	Igfbp5	1
GO:0045182	translation regulator activity	1/43	148/28409	0.00675676	4.46402	1.64503	0.201297	0.269544	0.169909	Cirbp	1
GO:0015293	symporter activity	1/43	149/28409	0.00671141	4.43406	1.63633	0.202512	0.269544	0.169909	Slc17a7	1
GO:0008083	growth factor activity	1/43	150/28409	0.00666667	4.4045	1.6277	0.203725	0.269544	0.169909	Manf	1
GO:0008509	monoatomic anion transmembrane transporter activity	1/43	153/28409	0.00653595	4.31813	1.60228	0.207355	0.272252	0.171616	Slc17a7	1
GO:0004497	monooxygenase activity	1/43	156/28409	0.00641026	4.23509	1.57751	0.210968	0.274898	0.173283	Cyp1b1	1
GO:0099106	ion channel regulator activity	1/43	158/28409	0.00632911	4.18148	1.56134	0.213368	0.275412	0.173608	Sgk1	1
GO:0015103	inorganic anion transmembrane transporter activity	1/43	159/28409	0.00628931	4.15519	1.55335	0.214566	0.275412	0.173608	Slc17a7	1
GO:0015079	potassium ion transmembrane transporter activity	1/43	161/28409	0.00621118	4.10357	1.53757	0.216955	0.276416	0.174241	Slc17a7	1
GO:0015081	sodium ion transmembrane transporter activity	1/43	166/28409	0.0060241	3.97997	1.49922	0.222897	0.280201	0.176626	Slc17a7	1
GO:0020037	heme binding	1/43	167/28409	0.00598802	3.95613	1.49173	0.22408	0.280201	0.176626	Cyp1b1	1
GO:0004721	phosphoprotein phosphatase activity	1/43	168/28409	0.00595238	3.93259	1.4843	0.225262	0.280201	0.176626	Dusp7	1
GO:0016247	channel regulator activity	1/43	169/28409	0.00591716	3.90932	1.47692	0.226441	0.280201	0.176626	Sgk1	1
GO:0141108	transporter regulator activity	1/43	173/28409	0.00578035	3.81893	1.44797	0.231142	0.283058	0.178427	Sgk1	1
GO:0044325	transmembrane transporter binding	1/43	174/28409	0.00574713	3.79698	1.44087	0.232313	0.283058	0.178427	Id2	1
GO:0046906	tetrapyrrole binding	1/43	176/28409	0.00568182	3.75383	1.42683	0.23465	0.283058	0.178427	Cyp1b1	1
GO:0005506	iron ion binding	1/43	178/28409	0.00561798	3.71165	1.41298	0.236979	0.283058	0.178427	Cyp1b1	1
GO:0015276	ligand-gated monoatomic ion channel activity	1/43	178/28409	0.00561798	3.71165	1.41298	0.236979	0.283058	0.178427	Slc17a7	1
GO:0022834	ligand-gated channel activity	1/43	183/28409	0.00546448	3.61024	1.37923	0.242773	0.287979	0.181529	Slc17a7	1
GO:0016758	hexosyltransferase activity	1/43	193/28409	0.00518135	3.42318	1.31514	0.254232	0.297468	0.187511	Dpy19l1	1
GO:0016853	isomerase activity	1/43	193/28409	0.00518135	3.42318	1.31514	0.254232	0.297468	0.187511	Pdia6	1
GO:0046943	carboxylic acid transmembrane transporter activity	1/43	196/28409	0.00510204	3.37079	1.29674	0.257636	0.298712	0.188294	Slc17a7	1
GO:0005342	organic acid transmembrane transporter activity	1/43	197/28409	0.00507614	3.35368	1.29068	0.258768	0.298712	0.188294	Slc17a7	1
GO:0016829	lyase activity	1/43	200/28409	0.005	3.30337	1.27274	0.262152	0.300601	0.189485	Cyp1b1	1
GO:0043021	ribonucleoprotein complex binding	1/43	205/28409	0.00487805	3.2228	1.24359	0.267759	0.304253	0.191788	Rbm3	1
GO:0005085	guanyl-nucleotide exchange factor activity	1/43	206/28409	0.00485437	3.20716	1.23787	0.268875	0.304253	0.191788	Arhgef28	1
GO:0016705	oxidoreductase activity, acting on paired donors, with incorporation or reduction of molecular oxygen	1/43	232/28409	0.00431034	2.84773	1.10025	0.297324	0.334247	0.210694	Cyp1b1	1
GO:0005096	GTPase activator activity	1/43	238/28409	0.00420168	2.77594	1.0712	0.303734	0.339236	0.213839	Garnl3	1
GO:0044024	histone H2AS1 kinase activity	1/43	250/28409	0.004	2.6427	1.01572	0.316384	0.348833	0.219889	Sgk1	1
GO:0140995	histone H2A kinase activity	1/43	250/28409	0.004	2.6427	1.01572	0.316384	0.348833	0.219889	Sgk1	1
GO:0022853	active monoatomic ion transmembrane transporter activity	1/43	256/28409	0.00390625	2.58076	0.989188	0.322624	0.353448	0.222798	Slc17a7	1
GO:0035173	histone kinase activity	1/43	261/28409	0.00383142	2.53132	0.967649	0.327781	0.356825	0.224927	Sgk1	1
GO:0016791	phosphatase activity	1/43	265/28409	0.00377358	2.49311	0.950775	0.33188	0.359015	0.226307	Dusp7	1
GO:0016757	glycosyltransferase activity	1/43	268/28409	0.00373134	2.4652	0.93832	0.334938	0.360058	0.226964	Dpy19l1	1
GO:0008514	organic anion transmembrane transporter activity	1/43	278/28409	0.00359712	2.37653	0.897987	0.345032	0.368606	0.232352	Slc17a7	1
GO:0015291	secondary active transmembrane transporter activity	1/43	294/28409	0.00340136	2.24719	0.836938	0.360872	0.383148	0.24152	Slc17a7	1
GO:0050839	cell adhesion molecule binding	1/43	310/28409	0.00322581	2.13121	0.77971	0.376338	0.397118	0.250325	Cdh20	1
GO:0022836	gated channel activity	1/43	316/28409	0.00316456	2.09074	0.75914	0.382043	0.40068	0.25257	Slc17a7	1
GO:0042578	phosphoric ester hydrolase activity	1/43	355/28409	0.0028169	1.86105	0.635628	0.417903	0.435632	0.274603	Dusp7	1
GO:0106310	protein serine kinase activity	1/43	363/28409	0.00275482	1.82004	0.612221	0.425003	0.440365	0.277586	Sgk1	1
GO:0004674	protein serine/threonine kinase activity	1/43	440/28409	0.00227273	1.50153	0.412803	0.48916	0.497734	0.313749	Sgk1	1
GO:0022804	active transmembrane transporter activity	1/43	441/28409	0.00226757	1.49813	0.410473	0.489945	0.497734	0.313749	Slc17a7	1
GO:0005216	monoatomic ion channel activity	1/43	443/28409	0.00225734	1.49136	0.405832	0.491512	0.497734	0.313749	Slc17a7	1
GO:0140993	histone modifying activity	1/43	444/28409	0.00225225	1.48801	0.403519	0.492294	0.497734	0.313749	Sgk1	1
GO:0046873	metal ion transmembrane transporter activity	1/43	450/28409	0.00222222	1.46817	0.389763	0.49696	0.497734	0.313749	Slc17a7	1
GO:0003779	actin binding	1/43	451/28409	0.00221729	1.46491	0.387489	0.497734	0.497734	0.313749	Arc	1

## Sheet: Microglia
ID	Description	GeneRatio	BgRatio	RichFactor	FoldEnrichment	zScore	pvalue	p.adjust	qvalue	geneID	Count
GO:0044183	protein folding chaperone	4/14	63/28409	0.0634921	128.839	22.5554	2.1612e-08	1.46961e-06	2.72993e-07	Hspa1b/Hspa5/Hspa1a/Dnajb1	4
GO:0051082	unfolded protein binding	4/14	88/28409	0.0454545	92.237	19.0336	8.40113e-08	2.85639e-06	5.30598e-07	Hspa1b/Hspa5/Hspa1a/Dnajb1	4
GO:0140662	ATP-dependent protein folding chaperone	3/14	29/28409	0.103448	209.919	24.9939	3.45477e-07	7.83081e-06	1.45464e-06	Hspa1b/Hspa5/Hspa1a	3
GO:0031072	heat shock protein binding	4/14	155/28409	0.0258065	52.3668	14.2388	8.17698e-07	1.12503e-05	2.08984e-06	Hspa1b/Hspa5/Hspa1a/Dnajb1	4
GO:0061629	RNA polymerase II-specific DNA-binding transcription factor binding	5/14	387/28409	0.0129199	26.2172	11.0909	8.27229e-07	1.12503e-05	2.08984e-06	Hspa1b/Fos/Nr4a1/Hspa1a/Nr4a3	5
GO:0035497	cAMP response element binding	2/14	12/28409	0.166667	338.202	25.9423	1.48421e-05	0.000137115	2.54703e-05	Jdp2/Nr4a3	2
GO:0140776	protein-containing complex destabilizing activity	2/14	12/28409	0.166667	338.202	25.9423	1.48421e-05	0.000137115	2.54703e-05	Hspa1b/Hspa1a	2
GO:0031625	ubiquitin protein ligase binding	4/14	329/28409	0.0121581	24.6713	9.58926	1.61312e-05	0.000137115	2.54703e-05	Per1/Hspa1b/Hspa5/Hspa1a	4
GO:0044389	ubiquitin-like protein ligase binding	4/14	350/28409	0.0114286	23.191	9.27553	2.05612e-05	0.000155352	2.88579e-05	Per1/Hspa1b/Hspa5/Hspa1a	4
GO:0051787	misfolded protein binding	2/14	15/28409	0.133333	270.562	23.1875	2.35925e-05	0.000160429	2.98011e-05	Hspa5/Hspa1a	2
GO:0035259	nuclear glucocorticoid receptor binding	2/14	20/28409	0.1	202.921	20.0579	4.26311e-05	0.000247331	4.59439e-05	Nr4a1/Nr4a3	2
GO:0042826	histone deacetylase binding	3/14	143/28409	0.020979	42.5709	11.066	4.36467e-05	0.000247331	4.59439e-05	Hspa1b/Hspa1a/Jdp2	3
GO:0001221	transcription coregulator binding	3/14	150/28409	0.02	40.5843	10.7933	5.03226e-05	0.000263226	4.88964e-05	Per1/Fos/Nr4a3	3
GO:0000979	RNA polymerase II core promoter sequence-specific DNA binding	2/14	25/28409	0.08	162.337	17.9197	6.72176e-05	0.000326485	6.06474e-05	Egr1/Fos	2
GO:0035035	histone acetyltransferase binding	2/14	30/28409	0.0666667	135.281	16.3395	9.73284e-05	0.000441222	8.19607e-05	Egr1/Nr4a3	2
GO:0051059	NF-kappaB binding	2/14	35/28409	0.0571429	115.955	15.11	0.00013294	0.000564995	0.000104953	Hspa1b/Hspa1a	2
GO:0001046	core promoter sequence-specific DNA binding	2/14	50/28409	0.04	81.1686	12.5982	0.000272546	0.00109019	0.000202511	Egr1/Fos	2
GO:0004879	nuclear receptor activity	2/14	59/28409	0.0338983	68.7869	11.5733	0.000379712	0.00140543	0.000261071	Nr4a1/Nr4a3	2
GO:0098531	ligand-activated transcription factor activity	2/14	60/28409	0.0333333	67.6405	11.4738	0.000392695	0.00140543	0.000261071	Nr4a1/Nr4a3	2
GO:1990841	promoter-specific chromatin binding	2/14	81/28409	0.0246914	50.1041	9.82687	0.000714594	0.00242962	0.000451323	Egr1/Fos	2
GO:0016887	ATP hydrolysis activity	3/14	396/28409	0.00757576	15.3728	6.39549	0.000872787	0.00282617	0.000524984	Hspa1b/Hspa5/Hspa1a	3
GO:0016922	nuclear receptor binding	2/14	158/28409	0.0126582	25.6863	6.90924	0.0026769	0.00827406	0.00153698	Nr4a1/Nr4a3	2
GO:0002020	protease binding	2/14	191/28409	0.0104712	21.2483	6.23456	0.00388001	0.0114713	0.0021309	Hspa1b/Hspa1a	2
GO:0003714	transcription corepressor activity	2/14	198/28409	0.010101	20.4971	6.11304	0.00416219	0.0117929	0.00219063	Hspa1a/Dnajb1	2
GO:0033550	MAP kinase tyrosine phosphatase activity	1/14	10/28409	0.1	202.921	14.1806	0.00491788	0.0133766	0.00248482	Dusp6	1
GO:0008330	protein tyrosine/threonine phosphatase activity	1/14	11/28409	0.0909091	184.474	13.5142	0.00540843	0.0141451	0.00262758	Dusp6	1
GO:0017017	MAP kinase tyrosine/serine/threonine phosphatase activity	1/14	13/28409	0.0769231	156.093	12.4194	0.00638886	0.0160905	0.00298894	Dusp6	1
GO:0140713	histone chaperone activity	1/14	16/28409	0.0625	126.826	11.1786	0.00785782	0.0190833	0.00354488	Jdp2	1
GO:0033549	MAP kinase phosphatase activity	1/14	18/28409	0.0555556	112.734	10.5292	0.008836	0.0207189	0.00384871	Dusp6	1
GO:0046982	protein heterodimerization activity	2/14	316/28409	0.00632911	12.8431	4.70083	0.0102752	0.0225971	0.0041976	Nr4a1/Jdp2	2
GO:0043522	leucine zipper domain binding	1/14	21/28409	0.047619	96.6293	9.73411	0.0103016	0.0225971	0.0041976	Jdp2	1
GO:0001664	G protein-coupled receptor binding	2/14	338/28409	0.00591716	12.0072	4.52032	0.0116857	0.0248321	0.00461278	Hspa1b/Hspa1a	2
GO:0001671	ATPase activator activity	1/14	27/28409	0.037037	75.1561	8.55994	0.0132268	0.0256977	0.00477357	Dnajb1	1
GO:0008138	protein tyrosine/serine/threonine phosphatase activity	1/14	27/28409	0.037037	75.1561	8.55994	0.0132268	0.0256977	0.00477357	Dusp6	1
GO:0070412	R-SMAD binding	1/14	27/28409	0.037037	75.1561	8.55994	0.0132268	0.0256977	0.00477357	Fos	1
GO:0030275	LRR domain binding	1/14	28/28409	0.0357143	72.4719	8.40164	0.0137135	0.0259033	0.00481176	Jdp2	1
GO:0043325	phosphatidylinositol-3,4-bisphosphate binding	1/14	30/28409	0.0333333	67.6405	8.10893	0.0146863	0.0262808	0.00488188	Plekha2	1
GO:0140416	transcription regulator inhibitor activity	1/14	30/28409	0.0333333	67.6405	8.10893	0.0146863	0.0262808	0.00488188	Dnajb1	1
GO:0043236	laminin binding	1/14	32/28409	0.03125	63.4129	7.84386	0.0156583	0.0273016	0.0050715	Plekha2	1
GO:0001968	fibronectin binding	1/14	36/28409	0.0277778	56.3671	7.38097	0.0175995	0.0291893	0.00542217	Plekha2	1
GO:0097718	disordered domain specific binding	1/14	36/28409	0.0277778	56.3671	7.38097	0.0175995	0.0291893	0.00542217	Hspa1a	1
GO:0140597	protein carrier chaperone	1/14	38/28409	0.0263158	53.4004	7.17715	0.0185687	0.0300636	0.00558458	Jdp2	1
GO:0060590	ATPase regulator activity	1/14	47/28409	0.0212766	43.1748	6.42535	0.0229194	0.0362447	0.00673276	Dnajb1	1
GO:0001530	lipopolysaccharide binding	1/14	50/28409	0.02	40.5843	6.22051	0.0243657	0.0376561	0.00699493	Nr4a1	1
GO:0001223	transcription coactivator binding	1/14	54/28409	0.0185185	37.578	5.97401	0.0262909	0.0397285	0.00737991	Nr4a3	1
GO:0070888	E-box binding	1/14	59/28409	0.0169492	34.3935	5.70131	0.0286925	0.042415	0.00787895	Per1	1
GO:0030544	Hsp70 protein binding	1/14	61/28409	0.0163934	33.2658	5.60157	0.0296516	0.0429002	0.00796908	Dnajb1	1
GO:0001222	transcription corepressor binding	1/14	67/28409	0.0149254	30.2868	5.32914	0.0325236	0.045798	0.00850738	Per1	1
GO:0050840	extracellular matrix binding	1/14	68/28409	0.0147059	29.8414	5.28721	0.0330015	0.045798	0.00850738	Plekha2	1
GO:0017018	myosin phosphatase activity	1/14	71/28409	0.0140845	28.5805	5.16666	0.0344339	0.0468301	0.00869909	Dusp6	1
GO:0003725	double-stranded RNA binding	1/14	82/28409	0.0121951	24.7465	4.78156	0.0396692	0.0528922	0.00982518	Hspa1a	1
GO:0046332	SMAD binding	1/14	85/28409	0.0117647	23.8731	4.68944	0.0410924	0.0537362	0.00998196	Fos	1
GO:0004722	protein serine/threonine phosphatase activity	1/14	89/28409	0.011236	22.8002	4.57374	0.042987	0.0551531	0.0102452	Dusp6	1
GO:0004725	protein tyrosine phosphatase activity	1/14	96/28409	0.0104167	21.1376	4.38849	0.0462941	0.0582963	0.010829	Dusp6	1
GO:0051117	ATPase binding	1/14	101/28409	0.00990099	20.0912	4.26779	0.0486498	0.0601489	0.0111732	Dnajb1	1
GO:0140104	molecular carrier activity	1/14	103/28409	0.00970874	19.7011	4.22192	0.0495906	0.0602172	0.0111859	Jdp2	1
GO:0043022	ribosome binding	1/14	120/28409	0.00833333	16.9101	3.8781	0.0575525	0.0679436	0.0126211	Hspa5	1
GO:0031490	chromatin DNA binding	1/14	121/28409	0.00826446	16.7704	3.86008	0.0580189	0.0679436	0.0126211	Per1	1
GO:0030165	PDZ domain binding	1/14	123/28409	0.00813008	16.4977	3.82469	0.0589511	0.0679436	0.0126211	Plekha2	1
GO:0051087	protein-folding chaperone binding	1/14	166/28409	0.0060241	12.2242	3.22045	0.0787868	0.0888458	0.0165039	Dnajb1	1
GO:0004721	phosphoprotein phosphatase activity	1/14	168/28409	0.00595238	12.0787	3.1979	0.0796999	0.0888458	0.0165039	Dusp6	1
GO:0043021	ribonucleoprotein complex binding	1/14	205/28409	0.00487805	9.89861	2.83927	0.096441	0.105774	0.0196484	Hspa5	1
GO:0016791	phosphatase activity	1/14	265/28409	0.00377358	7.65741	2.41768	0.122989	0.13275	0.0246594	Dusp6	1
GO:0001227	DNA-binding transcription repressor activity, RNA polymerase II-specific	1/14	304/28409	0.00328947	6.67505	2.20891	0.139854	0.148595	0.0276029	Jdp2	1
GO:0001217	DNA-binding transcription repressor activity	1/14	312/28409	0.00320513	6.50389	2.1706	0.143277	0.149889	0.0278432	Jdp2	1
GO:0042578	phosphoric ester hydrolase activity	1/14	355/28409	0.0028169	5.7161	1.98547	0.161455	0.166348	0.0309005	Dusp6	1
GO:0003729	mRNA binding	1/14	409/28409	0.00244499	4.9614	1.79182	0.183777	0.18652	0.0346477	Arc	1
GO:0003779	actin binding	1/14	451/28409	0.00221729	4.49937	1.66337	0.200755	0.200755	0.037292	Arc	1
