# Supplementary material for: Single-cell resolution spatial transcriptomic signature of the retrosplenial cortex during memory consolidation
Source: Mol Psychiatry. 2025 Nov 4;31(4):1845–56. doi: 10.1038/s41380-025-03331-3 (PMC12645481; doi:10.1038/s41380-025-03331-3)
Supplement: Supplementary file 7 — Supplementary Table 6 [file 41380_2025_3331_MOESM7_ESM.xlsx]

## Sheet: Ex neurons
	p_val	avg_log2FC	pct.1	pct.2	p_val_adj
Fos	0	11.3417	0.736	0	0
Nr4a1	6.13217e-48	0.394384	0.942	0.856	1.82125e-45
Egr1	1.17899e-31	0.227222	0.99	0.968	3.50161e-29
Fosb	1.33968e-31	0.750305	0.437	0.3	3.97885e-29
Nr4a2	3.07013e-27	0.535793	0.534	0.397	9.11828e-25
Plcxd2	1.12623e-25	0.387134	0.736	0.614	3.34491e-23
Bdnf	2.91913e-18	0.41735	0.591	0.488	8.66981e-16
Nrep	7.53447e-18	0.360619	0.806	0.745	2.23774e-15
Egr4	2.21505e-17	0.559304	0.359	0.259	6.57871e-15
Bhlhe40	9.58528e-17	0.245768	0.805	0.73	2.84683e-14
Nrn1	1.0866e-16	0.145683	0.991	0.971	3.22721e-14
Ndst3	1.63803e-16	0.322728	0.639	0.539	4.86495e-14
Rasl10a	4.92403e-16	-0.628913	0.237	0.329	1.46244e-13
Per1	1.13526e-13	0.186727	0.908	0.848	3.37172e-11
Igsf21	7.38775e-11	-0.460962	0.298	0.373	2.19416e-08
Pdzrn3	9.64167e-11	0.234607	0.59	0.497	2.86358e-08
Dusp6	2.14917e-10	0.223168	0.7	0.61	6.38303e-08
Egr3	3.95512e-10	0.172321	0.892	0.844	1.17467e-07
Parm1	5.4809e-10	0.661922	0.317	0.253	1.62783e-07
Nell1	5.90104e-10	0.311863	0.479	0.401	1.75261e-07
Tle4	9.0866e-10	-0.346439	0.516	0.57	2.69872e-07
Sox11	2.13662e-09	-0.337348	0.284	0.361	6.34575e-07
Nxph3	2.46082e-09	-0.62576	0.274	0.334	7.30864e-07
Epha4	4.8353e-09	0.134655	0.919	0.873	1.43609e-06
Pvalb	9.83918e-09	0.446215	0.459	0.391	2.92224e-06
Gsg1l	1.26726e-08	-0.488494	0.18	0.239	3.76377e-06
Jdp2	1.40524e-08	0.148029	0.859	0.792	4.17356e-06
Neto2	4.21988e-08	-0.315087	0.406	0.469	1.2533e-05
Cpne8	5.25191e-08	0.358161	0.377	0.315	1.55982e-05
Homer1	1.39075e-07	0.0993625	0.993	0.991	4.13052e-05
Rims3	1.41415e-07	0.131542	0.86	0.831	4.20003e-05
Gng12	3.54133e-07	-0.350191	0.492	0.537	0.000105178
Rorb	4.11122e-07	-0.350754	0.346	0.401	0.000122103
Ppp1r1b	6.93127e-07	-0.462874	0.276	0.329	0.000205859
Lamp5	1.07814e-06	0.154951	0.714	0.648	0.000320209
Rprm	1.12038e-06	-0.659861	0.251	0.296	0.000332751
Irs2	1.98983e-06	0.133863	0.723	0.659	0.00059098
Fezf2	2.8482e-06	0.208422	0.482	0.419	0.000845914
Vat1l	3.34619e-06	0.370171	0.208	0.16	0.000993819
Kcnh5	3.98953e-06	0.246933	0.598	0.564	0.00118489
Arhgap25	4.16077e-06	-0.42985	0.204	0.252	0.00123575
Gfra2	5.52624e-06	0.201754	0.677	0.635	0.00164129
Sdk2	5.80332e-06	-0.419466	0.27	0.315	0.00172359
Dio2	6.71184e-06	-0.341606	0.45	0.494	0.00199342
Grik3	8.55749e-06	-0.299692	0.427	0.469	0.00254157
Cdh13	1.08451e-05	-0.471862	0.161	0.206	0.003221
Nr4a3	2.4128e-05	0.162902	0.804	0.757	0.00716602
Slc2a1	2.90663e-05	-0.475739	0.169	0.21	0.00863268
Ier5	4.17801e-05	0.0740007	0.991	0.976	0.0124087
Necab1	4.34191e-05	0.120174	0.789	0.733	0.0128955
Meis2	4.62527e-05	-0.1692	0.647	0.686	0.013737
Cdh9	4.65812e-05	-0.351562	0.187	0.23	0.0138346
Slit2	4.97962e-05	0.24562	0.345	0.296	0.0147895
Sgk1	5.24626e-05	-0.370094	0.374	0.414	0.0155814
Fosl2	5.4794e-05	0.148081	0.628	0.571	0.0162738
Dkk3	6.65265e-05	0.0690109	0.956	0.954	0.0197584
Calb1	0.000147255	-0.380269	0.191	0.23	0.0437348
Cux2	0.000200403	-0.306927	0.322	0.361	0.0595198
2010300C02Rik	0.000226197	-0.160905	0.763	0.752	0.0671804
Pdzd2	0.000229044	-0.264668	0.269	0.31	0.0680261
Slc17a6	0.000320838	0.151943	0.553	0.506	0.095289
Gadd45a	0.000376668	-0.339874	0.259	0.297	0.11187
Igfbp4	0.000408015	-0.167366	0.41	0.456	0.12118
Satb2	0.00056522	0.0658833	0.774	0.714	0.16787
Per2	0.000646608	0.101771	0.6	0.546	0.192042
Npnt	0.000761554	0.2366	0.263	0.225	0.226182
Adcy5	0.000805578	-0.261432	0.527	0.553	0.239257
Sdf2l1	0.000815089	-0.28243	0.223	0.258	0.242082
Dnajb5	0.00101149	0.0914947	0.706	0.65	0.300413
Cntnap4	0.00110392	-0.394884	0.236	0.267	0.327863
Acsbg1	0.00127691	-0.24732	0.503	0.53	0.379241
Rasgrf2	0.00171381	-0.197285	0.379	0.415	0.509002
Aqp4	0.00203572	-0.358557	0.177	0.206	0.60461
Ntsr2	0.0024441	-0.283052	0.431	0.454	0.725897
Myo16	0.00255631	0.196642	0.278	0.243	0.759225
Dusp5	0.00271233	0.201101	0.259	0.224	0.805563
Htr1f	0.00318744	-0.269463	0.22	0.251	0.94667
Sik2	0.00361351	0.102904	0.595	0.556	1
Rnf152	0.00429293	-0.142723	0.372	0.411	1
Rspo1	0.00449495	0.210443	0.34	0.309	1
Slc39a12	0.00471181	-0.256255	0.242	0.272	1
Chrm2	0.00476066	-0.203977	0.274	0.307	1
Dpy19l1	0.00490747	0.0683007	0.923	0.936	1
Pde7b	0.00500289	-0.189158	0.405	0.435	1
Hspa1b	0.00808325	-0.256732	0.262	0.289	1
Bcl11b	0.00921556	-0.175912	0.297	0.328	1
Plcxd3	0.0220211	0.111367	0.329	0.3	1
Nwd2	0.0243242	-0.186503	0.365	0.389	1
Trpc4	0.0253403	0.148686	0.335	0.311	1
Sema3e	0.0325443	-0.16015	0.295	0.321	1
Igfbp6	0.0335269	0.0533288	0.629	0.594	1
Zfpm2	0.0359107	-0.178548	0.355	0.373	1
Sorcs3	0.0361866	-0.203186	0.36	0.378	1
Pdia6	0.0401634	-0.0602917	0.875	0.857	1
Fhod3	0.0407992	0.0496117	0.708	0.67	1
Sipa1l3	0.0415328	-0.207934	0.208	0.228	1
Slc17a7	0.0484843	-0.0600048	0.979	0.978	1
Pou3f1	0.0507646	0.103985	0.298	0.274	1
Id2	0.0572848	-0.0624229	0.878	0.883	1
Igfbp5	0.0597211	0.0815055	0.476	0.454	1
Gucy1a1	0.0623082	0.0207422	0.575	0.538	1
Mapk4	0.0633752	-0.12968	0.575	0.58	1
Kctd12	0.0636808	-0.215086	0.329	0.341	1
Penk	0.0979744	-0.142791	0.225	0.244	1
Clmn	0.106888	-0.155255	0.335	0.352	1
Garnl3	0.152676	-0.136623	0.713	0.71	1
Gad1	0.165261	-0.122097	0.313	0.328	1
Tnfrsf25	0.171133	-0.119005	0.254	0.268	1
Spred1	0.199227	-0.0220928	0.999	0.999	1
Bhlhe22	0.221503	-0.140269	0.346	0.353	1
Arhgap12	0.234394	-0.171177	0.199	0.21	1
Rbm3	0.241429	0.00218413	0.884	0.855	1
Dusp7	0.243853	-0.149681	0.458	0.462	1
Hat1	0.252075	-0.0918351	0.387	0.397	1
Cntn6	0.270883	-0.152773	0.291	0.302	1
Tsc22d3	0.284106	-0.0859055	0.734	0.726	1
Cirbp	0.298343	-0.0942096	0.266	0.277	1
Trib2	0.300711	-0.0886351	0.461	0.467	1
Tox	0.306863	0.00921302	0.552	0.533	1
Cabp7	0.32	-0.0868946	0.364	0.372	1
Cdh20	0.359836	0.000157007	0.359	0.34	1
Cpne4	0.40135	0.0293709	0.407	0.397	1
Dnajb1	0.437765	0.018207	0.733	0.699	1
Prdm8	0.46184	-0.0848451	0.308	0.313	1
Xbp1	0.49277	-0.0470373	0.766	0.741	1
Pip5k1b	0.507768	-0.0704854	0.483	0.456	1
Cbln4	0.510427	-0.00516575	0.21	0.201	1
Smad3	0.524522	-0.0485153	0.459	0.464	1
Cpne6	0.567541	0.0119883	0.307	0.318	1
Hs3st2	0.57853	-0.0661463	0.323	0.327	1
Tmem132d	0.595517	-0.073609	0.619	0.605	1
Ankrd33b	0.641572	-0.0251378	0.462	0.445	1
Sema3a	0.648799	-0.0366688	0.322	0.328	1
Rmst	0.649405	-0.102807	0.401	0.404	1
Hspa1a	0.689117	-0.0222009	0.26	0.253	1
Manf	0.703271	-0.0122209	0.796	0.758	1
Syndig1	0.708802	-0.0232868	0.372	0.375	1
Dner	0.733743	-0.0759653	0.643	0.617	1
Upf2	0.733908	-0.0591283	0.624	0.604	1
Pantr1	0.734194	-0.0624627	0.374	0.362	1
Hspa5	0.773607	0.00863458	0.997	0.994	1
Hpcal1	0.788794	-0.0709661	0.277	0.271	1
Syt2	0.873678	-0.0384107	0.236	0.237	1
Zc3h6	0.941978	-0.0426718	0.241	0.24	1
Neurod6	0.944146	-0.00577595	0.848	0.852	1
Arc	0.946716	-0.0940924	0.895	0.878	1
Prr16	0.97048	-0.0781599	0.209	0.206	1
Galnt14	0.981792	-0.0929995	0.318	0.31	1

## Sheet: In neurons
	p_val	avg_log2FC	pct.1	pct.2	p_val_adj
Fos	1.44123e-113	8.91368	0.7	0	4.28045e-111
Fosb	1.88378e-07	0.856226	0.297	0.148	5.59482e-05
Fosl2	1.97363e-06	0.622979	0.511	0.351	0.000586167
Igf1	1.99807e-06	0.797971	0.603	0.495	0.000593427
Vip	3.00082e-05	1.11452	0.3	0.192	0.00891243
Egr1	4.33819e-05	0.464264	0.754	0.671	0.0128844
Pthlh	0.000152809	0.782996	0.337	0.231	0.0453843
Slc44a5	0.000277322	0.525396	0.363	0.25	0.0823647
Dusp6	0.000613143	0.358386	0.403	0.285	0.182103
Nr4a1	0.000616463	0.42934	0.629	0.527	0.183089
Cplx3	0.00084712	-0.860013	0.12	0.205	0.251595
Hapln1	0.000902902	-0.508577	0.417	0.518	0.268162
Crh	0.00154561	0.605373	0.249	0.161	0.459047
Gfra2	0.00252568	0.381359	0.44	0.335	0.750126
Calb2	0.00290037	0.670709	0.289	0.207	0.86141
Cdh6	0.00291553	0.556483	0.217	0.139	0.865912
Prox1	0.00295591	0.580357	0.409	0.335	0.877906
Nell1	0.00314801	0.506485	0.374	0.279	0.934959
Parm1	0.00324517	-0.394849	0.651	0.682	0.963817
Homer1	0.00342435	0.192364	0.934	0.872	1
Sorcs3	0.00360691	0.438389	0.417	0.333	1
Cntnap4	0.00382852	-0.391059	0.534	0.604	1
Ier5	0.00698368	0.287445	0.606	0.518	1
Sema3e	0.00754639	-0.764833	0.289	0.362	1
Slc17a7	0.00944935	0.233876	0.72	0.667	1
Galnt14	0.0110596	0.349353	0.489	0.405	1
Rasgrf2	0.0212308	-0.124812	0.834	0.861	1
Nr4a3	0.0234052	0.318946	0.646	0.579	1
Igfbp6	0.0261807	0.507258	0.2	0.144	1
Kctd12	0.034855	0.187026	0.58	0.505	1
Jdp2	0.0368297	0.17136	0.717	0.634	1
Hat1	0.0381242	-0.279569	0.486	0.538	1
Tsc22d3	0.038138	-0.161047	0.826	0.872	1
Grik3	0.0389991	0.239036	0.417	0.342	1
Garnl3	0.0417251	-0.195373	0.697	0.743	1
Acsbg1	0.0434375	-0.276269	0.511	0.556	1
Gad2	0.0567549	-0.11732	0.977	0.985	1
Pdzd2	0.0614465	0.325082	0.297	0.242	1
2010300C02Rik	0.0628768	0.170592	0.36	0.298	1
Sik2	0.0641778	0.141774	0.723	0.654	1
Pdzrn3	0.0649548	0.343182	0.277	0.224	1
Hspa5	0.0652881	0.111759	1	0.985	1
Dkk3	0.0675355	0.149457	0.74	0.71	1
Eya4	0.0675966	-0.399877	0.32	0.366	1
Gad1	0.0692828	-0.0638734	1	0.998	1
Per2	0.0786743	0.155392	0.394	0.327	1
Fhod3	0.0813918	0.231948	0.557	0.51	1
Btbd11	0.0905906	-0.240956	0.646	0.656	1
Neurod6	0.0924827	0.392984	0.306	0.255	1
Pdia6	0.0974348	0.124383	0.774	0.721	1
Bcl11b	0.0995387	-0.279044	0.483	0.525	1
Arhgap12	0.109408	0.185755	0.466	0.412	1
Pip5k1b	0.116067	-0.374436	0.449	0.475	1
Col19a1	0.123261	-0.0687992	0.589	0.664	1
Igfbp4	0.126498	0.207698	0.451	0.396	1
Upf2	0.126966	0.164327	0.566	0.519	1
Neto2	0.129387	-0.0960417	0.631	0.71	1
Cdh4	0.13139	0.153735	0.234	0.187	1
Car4	0.134833	0.319687	0.337	0.296	1
Satb2	0.14239	0.169735	0.329	0.275	1
Adcy5	0.164761	-0.148631	0.666	0.667	1
Htr1f	0.170193	0.102954	0.26	0.213	1
Rmst	0.178689	-0.262792	0.3	0.34	1
Pvalb	0.183755	-0.244121	0.669	0.671	1
Rbp4	0.186053	0.169085	0.494	0.447	1
Nrep	0.206135	-0.0829288	0.76	0.771	1
Cpne6	0.211489	-0.143285	0.5	0.542	1
Dner	0.216893	-0.0810002	0.994	0.994	1
Rbm3	0.218964	-0.0720335	0.891	0.928	1
Lamp5	0.227811	-0.35847	0.429	0.442	1
Penk	0.233193	0.257232	0.223	0.192	1
Pou3f1	0.233539	0.159721	0.214	0.179	1
Kcnmb2	0.239203	-0.136657	0.771	0.763	1
Tox	0.23943	0.166595	0.374	0.329	1
Rnf152	0.25487	0.122212	0.26	0.224	1
Syndig1	0.267455	0.12758	0.246	0.211	1
Egr3	0.267617	0.0938009	0.489	0.442	1
Cux2	0.268773	-0.148319	0.5	0.53	1
Cpne4	0.279774	0.152734	0.417	0.373	1
Mapk4	0.295324	-0.19984	0.311	0.349	1
Dnajb1	0.302999	0.0925875	0.694	0.662	1
Aqp4	0.325822	-0.23846	0.189	0.216	1
Calb1	0.339058	0.19884	0.306	0.275	1
Trib2	0.340564	-0.147951	0.209	0.237	1
Sipa1l3	0.342848	0.0501003	0.363	0.323	1
Cdh9	0.347716	0.137527	0.369	0.34	1
Dpy19l1	0.348892	-0.0454462	0.534	0.58	1
Sst	0.351436	0.309948	0.274	0.251	1
Thsd7a	0.358481	0.0433112	0.514	0.475	1
Hspa1b	0.359522	-0.169767	0.246	0.27	1
Cacna2d2	0.36134	-0.105627	0.543	0.577	1
Slc39a12	0.361709	-0.241666	0.234	0.262	1
Ntsr2	0.36351	-0.269365	0.429	0.436	1
Zfp536	0.388076	-0.0920311	0.783	0.795	1
Chrm2	0.401251	0.100026	0.257	0.233	1
Gucy1a1	0.401773	-0.0667824	0.617	0.56	1
Id2	0.408254	-0.404442	0.543	0.532	1
Myo16	0.429323	-0.127359	0.489	0.505	1
Slc2a1	0.445276	-0.280303	0.237	0.255	1
Hpcal1	0.449307	-0.0316509	0.346	0.312	1
Gadd45a	0.449585	-0.26335	0.197	0.214	1
Vat1l	0.462067	-0.193225	0.271	0.288	1
Pde7b	0.472069	-0.131899	0.26	0.281	1
Sgk1	0.496862	0.0495163	0.426	0.41	1
Dusp7	0.504094	-0.105147	0.377	0.394	1
Kctd8	0.507307	-0.198662	0.271	0.287	1
Ndst3	0.513173	-0.0849809	0.511	0.53	1
Arc	0.518165	0.0412188	0.763	0.738	1
Necab1	0.526847	-0.0221206	0.551	0.501	1
Zc3h6	0.53103	-0.10353	0.286	0.305	1
Slit2	0.539954	-0.118825	0.463	0.475	1
Kcnh5	0.544325	-0.11448	0.411	0.42	1
Epha4	0.548377	-0.0884787	0.54	0.575	1
Meis2	0.579619	0.0777212	0.486	0.462	1
Cdh13	0.580858	0.133819	0.611	0.601	1
Clmn	0.587306	-0.0713788	0.309	0.283	1
Sema6a	0.617155	-0.161509	0.383	0.384	1
Lypd6	0.628842	0.0308919	0.471	0.442	1
Cabp7	0.633371	0.0753998	0.38	0.372	1
Dnajb5	0.657397	0.0711454	0.366	0.349	1
Nr2f2	0.66036	-0.332126	0.34	0.338	1
Syt2	0.663069	0.0110348	0.363	0.383	1
Rfx4	0.665952	-0.0863241	0.2	0.185	1
Plcxd2	0.675829	0.0205911	0.703	0.682	1
Spred1	0.679579	0.0028641	0.994	0.993	1
Xbp1	0.680077	0.0364575	0.709	0.723	1
Cntn6	0.681514	-0.0086735	0.66	0.621	1
Dio2	0.69367	-0.149334	0.503	0.492	1
Sox11	0.704111	0.0157554	0.309	0.292	1
Trpc4	0.704928	0.0158532	0.609	0.579	1
Nr4a2	0.709489	0.137527	0.24	0.235	1
Cdh20	0.709941	-0.0914574	0.537	0.534	1
Tle4	0.73493	0.119662	0.403	0.401	1
Gng12	0.743871	-0.121973	0.357	0.355	1
Sema3a	0.745807	-0.130306	0.257	0.262	1
Rorb	0.755014	-0.053986	0.369	0.375	1
Rims3	0.757779	0.0171272	0.866	0.847	1
Rspo1	0.775749	-0.004944	0.217	0.229	1
Igfbp5	0.779024	-0.0420803	0.306	0.292	1
Tmem132d	0.798717	-0.168056	0.489	0.473	1
Pantr1	0.842175	-0.0696978	0.326	0.327	1
Hspa1a	0.859006	-0.0513933	0.266	0.27	1
Per1	0.865994	0.028719	0.846	0.824	1
Rab3b	0.870937	0.0271369	0.791	0.813	1
Cort	0.873985	-0.038843	0.371	0.372	1
Bhlhe40	0.896646	0.0134552	0.471	0.484	1
Nrn1	0.902523	0.00929895	0.66	0.656	1
Manf	0.925999	0.0218101	0.734	0.736	1
Irs2	0.93643	-0.0174429	0.66	0.658	1
Plcxd3	0.952284	-0.044405	0.477	0.468	1
Npnt	0.959109	0.076478	0.203	0.203	1
Necab2	0.962382	-0.0482561	0.237	0.235	1
Cpne8	0.967818	-0.111859	0.217	0.216	1
Gpr161	0.986512	0.0101443	0.226	0.226	1
Cirbp	0.988724	-0.0709186	0.434	0.418	1
