# Supplementary material for: Single-cell resolution spatial transcriptomic signature of the retrosplenial cortex during memory consolidation
Source: Mol Psychiatry. 2025 Nov 4;31(4):1845–56. doi: 10.1038/s41380-025-03331-3 (PMC12645481; doi:10.1038/s41380-025-03331-3)
Supplement: Supplementary file 8 — Supplementary Table 7 [file 41380_2025_3331_MOESM8_ESM.xlsx]

## Sheet: L2_3
	p_val	avg_log2FC	pct.1	pct.2	p_val_adj
Arc	2.75695e-195	1.81708	0.902	0.496	8.18813e-193
Egr1	1.52265e-123	0.763622	0.988	0.955	4.52228e-121
Nr4a1	7.60643e-75	0.83578	0.919	0.764	2.25911e-72
Per1	4.57897e-55	0.627607	0.91	0.767	1.35995e-52
Bhlhe40	3.77921e-44	0.446408	0.969	0.937	1.12243e-41
Irs2	3.0514e-40	0.779182	0.762	0.588	9.06265e-38
Id2	2.1768e-34	-0.320879	0.98	0.995	6.4651e-32
Fos	2.34096e-32	1.47121	0.316	0.126	6.95266e-30
Nr4a3	6.39689e-30	0.829266	0.663	0.505	1.89988e-27
Ier5	3.37088e-29	0.299785	0.984	0.982	1.00115e-26
Dnajb5	4.1758e-24	0.570005	0.714	0.561	1.24021e-21
Egr3	8.66438e-24	0.370255	0.947	0.921	2.57332e-21
Fosb	8.52013e-23	1.22872	0.377	0.219	2.53048e-20
Fosl2	2.59031e-22	0.627209	0.681	0.529	7.69323e-20
Hspa5	9.04084e-22	0.198273	0.996	0.997	2.68513e-19
Egr4	7.05216e-21	1.22467	0.303	0.154	2.09449e-18
Slc17a7	1.02978e-20	-0.252034	0.972	0.988	3.05846e-18
Tnfrsf25	1.03838e-19	1.11626	0.274	0.132	3.084e-17
Nr4a2	2.72602e-19	0.974	0.4	0.25	8.09627e-17
Per2	2.971e-19	0.525002	0.658	0.516	8.82388e-17
Dusp6	3.18338e-19	0.416452	0.825	0.73	9.45465e-17
Zc3h6	2.94913e-18	-0.874556	0.211	0.357	8.75893e-16
Spred1	3.07418e-17	0.141892	1	1	9.13032e-15
Pdzrn3	3.09933e-16	-0.307633	0.798	0.881	9.20502e-14
Jdp2	3.4082e-16	0.337465	0.865	0.814	1.01223e-13
Epha4	1.39276e-15	-0.18365	0.989	0.999	4.13651e-13
Garnl3	3.4577e-14	-0.374	0.672	0.77	1.02694e-11
Dpy19l1	5.14934e-13	-0.236813	0.927	0.956	1.52935e-10
Homer1	7.43307e-13	0.173888	0.999	0.998	2.20762e-10
Rbm3	1.03601e-12	-0.258075	0.879	0.911	3.07696e-10
Necab1	5.66923e-12	-0.332742	0.735	0.814	1.68376e-09
Dio2	6.68142e-12	0.590209	0.508	0.397	1.98438e-09
Gucy1a1	1.89486e-11	-0.27839	0.84	0.88	5.62773e-09
Cpne8	3.53066e-11	-0.677494	0.264	0.372	1.04861e-08
Dkk3	1.74454e-10	-0.167454	0.991	0.996	5.18128e-08
Nrn1	2.24696e-10	-0.112479	0.997	1	6.67348e-08
Gsg1l	3.14232e-10	-0.469939	0.391	0.503	9.33269e-08
Dnajb1	8.9109e-10	0.344118	0.78	0.725	2.64654e-07
Fhod3	5.47239e-09	-0.312715	0.672	0.741	1.6253e-06
Manf	1.29235e-08	0.272169	0.777	0.72	3.83827e-06
Dner	1.62633e-08	-0.327738	0.653	0.734	4.8302e-06
Igfbp5	4.63129e-08	-0.498005	0.263	0.356	1.37549e-05
Cux2	9.71846e-08	-0.336771	0.615	0.692	2.88638e-05
Neto2	1.28802e-07	-0.349878	0.554	0.624	3.82543e-05
Meis2	2.38938e-07	-0.148162	0.965	0.97	7.09646e-05
Lamp5	3.11589e-07	-0.151123	0.984	0.972	9.25418e-05
Sik2	3.61447e-07	0.334178	0.61	0.525	0.00010735
Tmem132d	1.14146e-06	-0.227556	0.788	0.829	0.000339013
Nwd2	1.19858e-06	-0.362395	0.521	0.598	0.000355979
Sorcs3	1.40381e-06	-0.354901	0.477	0.557	0.000416932
Cpne4	1.85749e-06	-0.33513	0.569	0.636	0.000551673
Strip2	2.47097e-06	-0.410269	0.245	0.326	0.000733879
Kcnh5	2.77201e-06	-0.216748	0.793	0.821	0.000823287
Nrep	2.87672e-06	-0.275381	0.775	0.814	0.000854386
Hat1	5.69233e-06	-0.35368	0.337	0.42	0.00169062
Prr16	6.70333e-06	-0.362672	0.42	0.489	0.00199089
Cdh20	7.37542e-06	-0.402213	0.255	0.334	0.0021905
Prdm8	7.90184e-06	-0.391562	0.342	0.416	0.00234685
Slit2	8.43484e-06	-0.346288	0.351	0.427	0.00250515
Calb1	8.48676e-06	-0.358966	0.641	0.682	0.00252057
Igfbp4	9.59135e-06	-0.374406	0.421	0.488	0.00284863
Satb2	9.93657e-06	-0.182286	0.85	0.895	0.00295116
Rorb	1.0137e-05	-0.385915	0.369	0.444	0.0030107
Rasgrf2	1.69168e-05	-0.160615	0.933	0.946	0.00502429
Clmn	1.74104e-05	-0.437053	0.194	0.264	0.00517089
Adcy5	2.52832e-05	-0.280199	0.388	0.466	0.00750911
Myo16	2.82004e-05	-0.343861	0.332	0.406	0.00837551
Bdnf	3.13249e-05	0.263262	0.539	0.48	0.00930348
Sgk1	3.66908e-05	-0.15524	0.312	0.398	0.0108972
Gfra2	5.52766e-05	-0.380748	0.378	0.447	0.0164171
Zfpm2	7.51077e-05	-0.349103	0.293	0.361	0.022307
Rasl10a	8.7872e-05	-0.32934	0.334	0.403	0.026098
Cbln4	9.33613e-05	0.276495	0.581	0.518	0.0277283
Tox	0.000120695	-0.402286	0.213	0.275	0.0358464
Car4	0.000160467	-0.449681	0.26	0.319	0.0476586
Nell1	0.000167852	-0.329265	0.316	0.381	0.0498521
Pdzd2	0.000171556	-0.265131	0.328	0.399	0.0509521
Trib2	0.000286488	0.249598	0.486	0.418	0.085087
Ppp1r1b	0.000329974	-0.224982	0.272	0.336	0.0980023
Gad1	0.00039589	-0.271754	0.322	0.386	0.117579
Cpne6	0.000403393	-0.271372	0.373	0.438	0.119808
Kctd12	0.000415568	-0.28887	0.368	0.428	0.123424
Bhlhe22	0.00048557	-0.211624	0.513	0.579	0.144214
Cirbp	0.0005258	-0.318543	0.246	0.305	0.156163
Pdia6	0.000591613	0.125172	0.88	0.844	0.175709
Sdf2l1	0.000597198	0.422386	0.225	0.173	0.177368
Neurod6	0.000931161	-0.161904	0.832	0.885	0.276555
Ndst3	0.00123755	-0.232759	0.499	0.552	0.367553
Syndig1	0.00145605	-0.216089	0.441	0.499	0.432448
Sema3a	0.00153796	-0.214328	0.499	0.553	0.456773
Xbp1	0.00225785	-0.134265	0.727	0.768	0.670581
Gng12	0.00252614	-0.250781	0.28	0.336	0.750263
Upf2	0.00414528	-0.156018	0.596	0.64	1
Acsbg1	0.00503865	-0.205751	0.517	0.564	1
Pvalb	0.00637126	-0.350284	0.318	0.362	1
Cdh6	0.00676714	-0.232283	0.238	0.285	1
Trpc4	0.00753979	-0.326039	0.173	0.212	1
Nrp2	0.00919098	-0.209653	0.199	0.243	1
Pde7b	0.00945834	-0.100092	0.75	0.786	1
Tle4	0.0108486	-0.166134	0.365	0.419	1
Cntn6	0.0205847	-0.321626	0.18	0.214	1
Rspo1	0.0301917	-0.143875	0.606	0.637	1
Hpcal1	0.0325109	-0.216164	0.262	0.297	1
Sipa1l3	0.0408143	-0.1988	0.19	0.223	1
Col19a1	0.0528827	-0.242887	0.211	0.24	1
Tsc22d3	0.0539019	0.224381	0.642	0.628	1
Penk	0.0545238	-0.153874	0.55	0.57	1
Pantr1	0.0697359	-0.133114	0.406	0.44	1
Smad3	0.0736533	0.129582	0.586	0.567	1
2010300C02Rik	0.0823928	-0.081025	0.838	0.871	1
Slc17a6	0.100989	-0.104304	0.57	0.609	1
Ntsr2	0.1162	-0.166039	0.392	0.417	1
Dusp7	0.125272	-0.126589	0.454	0.473	1
Cabp7	0.162844	-0.104315	0.297	0.322	1
Slc39a12	0.199334	-0.184678	0.262	0.28	1
Chrm2	0.217275	-0.141638	0.246	0.265	1
Plcxd2	0.224646	-0.0875371	0.553	0.582	1
Igfbp6	0.227916	-0.0612421	0.838	0.844	1
Hspa1b	0.271263	0.103123	0.513	0.504	1
Pip5k1b	0.326217	-0.070461	0.76	0.758	1
Rims3	0.428834	-0.0223984	0.987	0.984	1
Npnt	0.470517	-0.0706536	0.527	0.532	1
Rmst	0.517942	-0.0506875	0.646	0.66	1
Sox11	0.544955	0.059298	0.387	0.381	1
Slc2a1	0.589383	0.123461	0.212	0.206	1
Ankrd33b	0.596849	0.0240804	0.509	0.497	1
Hspa1a	0.642419	0.00395434	0.316	0.326	1
Wfs1	0.663779	0.0917513	0.235	0.244	1
Pou3f1	0.706613	0.0318942	0.258	0.251	1
Mapk4	0.718256	-0.000183837	0.858	0.88	1

## Sheet: L4
	p_val	avg_log2FC	pct.1	pct.2	p_val_adj
Arc	2.78242e-201	1.94293	0.948	0.568	8.2638e-199
Egr1	2.04182e-141	0.887981	0.989	0.948	6.06421e-139
Egr3	1.26352e-70	0.781534	0.949	0.848	3.75264e-68
Nr4a1	1.88022e-59	0.819268	0.892	0.747	5.58425e-57
Fos	5.11596e-55	1.98029	0.421	0.139	1.51944e-52
Per1	6.33532e-48	0.685275	0.888	0.731	1.88159e-45
Bhlhe40	8.39758e-36	0.62783	0.847	0.725	2.49408e-33
Egr4	5.97521e-34	1.59783	0.376	0.163	1.77464e-31
Fosb	2.7323e-32	1.50382	0.417	0.211	8.11495e-30
Necab1	8.0873e-32	-0.512148	0.855	0.92	2.40193e-29
Homer1	4.59871e-29	0.279095	0.998	0.995	1.36582e-26
Slc17a7	1.10516e-26	-0.307931	0.993	0.994	3.28233e-24
Nr4a3	8.61797e-26	0.816853	0.687	0.54	2.55954e-23
Zc3h6	1.15969e-20	-0.936917	0.195	0.365	3.44427e-18
Fosl2	2.08949e-20	0.794755	0.55	0.381	6.20577e-18
Dpy19l1	5.35761e-20	-0.29554	0.97	0.983	1.59121e-17
Dkk3	3.01631e-19	-0.201769	0.988	0.997	8.95843e-17
Epha4	2.47824e-18	-0.288468	0.947	0.959	7.36038e-16
Dusp6	5.78362e-18	0.558816	0.715	0.589	1.71773e-15
Nwd2	1.80047e-17	-0.689731	0.435	0.585	5.3474e-15
Dnajb5	2.04699e-17	0.489927	0.712	0.578	6.07957e-15
Irs2	3.09984e-17	0.490634	0.719	0.601	9.20653e-15
Per2	9.29233e-17	0.561897	0.607	0.454	2.75982e-14
Ier5	9.52585e-15	0.210643	0.971	0.973	2.82918e-12
Id2	1.06663e-14	-0.300664	0.903	0.942	3.1679e-12
Galnt14	4.58764e-14	-0.638269	0.345	0.488	1.36253e-11
Hspa5	6.36348e-14	0.193425	0.994	0.989	1.88995e-11
Spred1	2.12324e-13	0.146989	0.999	1	6.30602e-11
Rbm3	3.312e-13	-0.281274	0.847	0.918	9.83665e-11
Dio2	3.43011e-13	0.70156	0.517	0.39	1.01874e-10
Nr4a2	5.07556e-13	0.813431	0.407	0.28	1.50744e-10
Neurod6	6.51547e-13	-0.259637	0.924	0.957	1.93509e-10
Garnl3	1.75098e-12	-0.341538	0.819	0.865	5.2004e-10
Tnfrsf25	3.36365e-12	1.0854	0.22	0.114	9.99005e-10
Cpne8	3.8448e-10	-0.415439	0.557	0.652	1.14191e-07
Fhod3	4.16626e-10	-0.299422	0.744	0.828	1.23738e-07
Jdp2	1.18106e-09	0.286534	0.801	0.747	3.50774e-07
Trbc2	2.36102e-09	-0.777008	0.134	0.229	7.01222e-07
Tox	3.23232e-09	-0.405978	0.554	0.652	9.59999e-07
Nrn1	7.57087e-09	-0.125006	0.993	0.997	2.24855e-06
Upf2	8.05622e-09	-0.337309	0.606	0.691	2.3927e-06
Dnajb1	4.97511e-08	0.41466	0.628	0.547	1.47761e-05
Cpne4	6.35795e-08	-0.40942	0.504	0.599	1.88831e-05
Sik2	8.72533e-08	0.440197	0.497	0.397	2.59142e-05
Nrep	1.36111e-07	-0.251501	0.89	0.936	4.04249e-05
Gfra2	2.11772e-07	-0.2757	0.838	0.882	6.28962e-05
Rspo2	5.01826e-07	-0.581378	0.28	0.365	0.000149042
Syt2	7.10601e-07	-0.455638	0.212	0.304	0.000211048
Bdnf	1.80072e-06	0.333615	0.557	0.485	0.000534814
Hat1	1.93661e-06	-0.4204	0.35	0.439	0.000575173
Satb2	2.73119e-06	-0.186547	0.902	0.918	0.000811164
Sorcs3	3.76212e-06	-0.334681	0.491	0.58	0.00111735
Tsc22d3	5.56561e-06	0.36478	0.705	0.684	0.00165299
Trib2	5.60582e-06	0.283277	0.585	0.489	0.00166493
Myo16	8.74468e-06	-0.428121	0.241	0.324	0.00259717
Slit2	9.19309e-06	-0.40334	0.359	0.442	0.00273035
Pcsk5	2.46287e-05	-0.53311	0.196	0.266	0.00731472
Rprm	4.07417e-05	-0.360858	0.272	0.351	0.0121003
Prdm8	4.56435e-05	-0.463186	0.228	0.298	0.0135561
Deptor	4.71418e-05	-0.367549	0.3	0.376	0.0140011
Zfpm2	5.0901e-05	-0.384015	0.266	0.343	0.0151176
Nell1	5.47073e-05	-0.378854	0.459	0.518	0.0162481
Igfbp5	6.09234e-05	-0.272317	0.589	0.659	0.0180942
Sdk2	7.54369e-05	-0.348096	0.332	0.41	0.0224048
Cirbp	8.07213e-05	-0.334582	0.26	0.337	0.0239742
Ppp1r1b	9.01897e-05	-0.314949	0.217	0.289	0.0267863
Tmem132d	0.000109745	-0.258353	0.559	0.63	0.0325944
Ankrd33b	0.000136763	0.300382	0.493	0.427	0.0406185
Cdkn1a	0.000241255	0.493994	0.209	0.151	0.0716528
Cdh13	0.000241602	-0.57173	0.21	0.269	0.0717559
Dusp5	0.00024556	0.426479	0.235	0.174	0.0729313
Pdzd2	0.000276233	-0.356423	0.22	0.285	0.0820411
Syndig1	0.000348514	-0.257547	0.475	0.54	0.103509
Parm1	0.000456002	-0.294694	0.311	0.378	0.135433
Cdh9	0.00058751	-0.750713	0.176	0.226	0.17449
Sgk1	0.000718541	-0.0837614	0.279	0.352	0.213407
Pdia6	0.000746394	0.142667	0.86	0.827	0.221679
Vat1l	0.000856267	-0.356794	0.224	0.284	0.254311
Cntnap4	0.000969811	-0.391669	0.183	0.238	0.288034
Opn3	0.00110398	-0.466182	0.175	0.227	0.327883
Kctd12	0.0011063	-0.291569	0.304	0.367	0.328571
Dusp7	0.00134337	0.316029	0.522	0.467	0.39898
Kcnh5	0.0015773	-0.205295	0.681	0.69	0.468458
Bcl11b	0.00171754	-0.274104	0.192	0.248	0.510108
Plcxd3	0.00182299	-0.256334	0.346	0.41	0.541428
Hpcal1	0.00205248	-0.364536	0.245	0.297	0.609585
Ndst3	0.00229319	-0.197904	0.67	0.701	0.681076
Gucy1a1	0.00244455	-0.263039	0.457	0.513	0.72603
Trpc4	0.00277895	-0.364058	0.219	0.269	0.825349
Rasl10a	0.0030637	-0.482408	0.253	0.299	0.909918
Grik3	0.00319182	-0.237243	0.44	0.502	0.94797
Gadd45a	0.00329683	0.326896	0.273	0.22	0.979157
Myl4	0.00358138	-0.429245	0.159	0.206	1
Pdzrn3	0.00358358	-0.19389	0.533	0.584	1
Sipa1l3	0.00613623	-0.283626	0.216	0.264	1
Mapk4	0.00846281	0.234555	0.572	0.534	1
Prr16	0.00967341	-0.330746	0.162	0.202	1
Cpne6	0.0110279	-0.278555	0.281	0.326	1
Cux2	0.0121839	-0.28306	0.21	0.254	1
Lamp5	0.0125789	-0.211781	0.522	0.556	1
Igsf21	0.0143126	-0.323566	0.295	0.333	1
Sema3e	0.0170781	-0.310389	0.31	0.348	1
Npnt	0.0172676	-0.30146	0.22	0.259	1
Adcy5	0.0190031	-0.108397	0.673	0.702	1
Rasgrf2	0.0215604	-0.289789	0.26	0.298	1
Slc17a6	0.0228627	-0.235489	0.357	0.399	1
Fezf2	0.0233799	-0.157665	0.576	0.614	1
2010300C02Rik	0.0292875	-0.125916	0.786	0.818	1
Tle4	0.0316266	-0.15508	0.41	0.455	1
Igfbp4	0.0341357	-0.232012	0.296	0.337	1
Rmst	0.0417909	-0.0945088	0.383	0.425	1
Car4	0.0456155	-0.226795	0.168	0.2	1
Aqp4	0.0458607	-0.188158	0.199	0.234	1
Pvalb	0.0505941	-0.151544	0.466	0.498	1
Cabp7	0.0564889	-0.165761	0.306	0.346	1
Rspo1	0.0732461	-0.181131	0.292	0.326	1
Hs3st2	0.082936	-0.153936	0.543	0.571	1
Igfbp6	0.0972297	-0.120865	0.716	0.708	1
Pou3f1	0.101748	-0.173336	0.179	0.208	1
Chrm2	0.103953	-0.165106	0.214	0.244	1
Dner	0.108215	-0.145251	0.561	0.582	1
Clmn	0.112231	-0.180787	0.29	0.318	1
Sema3a	0.115469	-0.137375	0.379	0.409	1
Pde7b	0.117578	-0.110663	0.345	0.381	1
Manf	0.140722	0.0968638	0.718	0.711	1
Cntn6	0.14501	-0.129483	0.231	0.259	1
Smad3	0.152642	0.102948	0.414	0.389	1
Pip5k1b	0.160917	-0.0559351	0.281	0.309	1
Arhgap12	0.16133	-0.169471	0.216	0.239	1
Lypd6	0.163211	-0.106481	0.225	0.251	1
Plcxd2	0.166893	-0.0734664	0.807	0.825	1
Gad1	0.169023	-0.145824	0.329	0.354	1
Cdh20	0.177677	-0.0803811	0.26	0.285	1
Sox11	0.188019	-0.17642	0.192	0.214	1
Gng12	0.211148	-0.070443	0.541	0.57	1
Slc2a1	0.216909	0.00405505	0.181	0.205	1
Pantr1	0.252055	-0.0365955	0.328	0.354	1
Rorb	0.34191	0.115911	0.423	0.41	1
Xbp1	0.428904	-0.0372783	0.731	0.752	1
Ntsr2	0.438168	0.00531638	0.48	0.502	1
Slc39a12	0.465533	-0.0925273	0.279	0.296	1
Neto2	0.581802	0.00850466	0.325	0.339	1
Bhlhe22	0.60275	-0.0383099	0.253	0.264	1
Arhgap25	0.698941	0.0131002	0.316	0.329	1
Meis2	0.743365	-0.0373006	0.445	0.449	1
Rims3	0.783076	-0.0140755	0.947	0.949	1
Acsbg1	0.880145	0.0256852	0.573	0.581	1

## Sheet: L5
	p_val	avg_log2FC	pct.1	pct.2	p_val_adj
Egr1	5.41067e-48	1.14062	0.982	0.908	1.60697e-45
Arc	6.4229e-41	2.19939	0.711	0.245	1.9076e-38
Nr4a1	1.13264e-33	0.768339	0.991	0.939	3.36393e-31
Per1	2.35968e-21	0.623268	0.976	0.838	7.00826e-19
Egr4	1.50746e-16	1.25125	0.62	0.354	4.47714e-14
Fos	3.32151e-14	2.05876	0.316	0.089	9.8649e-12
Fosb	4.89088e-13	1.38781	0.494	0.253	1.45259e-10
Nr4a3	4.68818e-12	0.777273	0.831	0.694	1.39239e-09
Bhlhe40	1.64803e-11	0.362343	0.988	0.972	4.89466e-09
Ndst3	6.18548e-10	-0.319563	0.979	0.989	1.83709e-07
Tnfrsf25	1.06074e-09	1.71425	0.247	0.078	3.15039e-07
Dusp5	2.68457e-09	1.18962	0.358	0.162	7.97316e-07
Slc17a7	2.34365e-08	-0.236032	0.997	1	6.96065e-06
Dusp6	3.60818e-07	0.438452	0.837	0.738	0.000107163
Hspa5	3.88042e-07	0.173272	1	1	0.000115249
Dnajb5	5.51921e-07	0.51135	0.717	0.552	0.00016392
Galnt14	5.84431e-07	-0.475261	0.69	0.788	0.000173576
Dkk3	1.15569e-06	-0.20084	0.997	1	0.00034324
Egr3	2.06691e-06	0.440605	0.843	0.747	0.000613872
Fosl2	2.25832e-06	0.688425	0.536	0.376	0.000670722
Garnl3	1.13915e-05	-0.318598	0.883	0.919	0.00338328
Tox	2.26176e-05	-0.237111	0.964	0.953	0.00671741
Cdh20	2.30374e-05	-0.400884	0.645	0.774	0.00684211
Dpy19l1	5.76702e-05	-0.220751	0.994	0.997	0.0171281
Tmem132d	7.57989e-05	-0.29746	0.88	0.9	0.0225123
Zc3h6	8.62492e-05	-0.511988	0.364	0.513	0.025616
Rnf152	0.000112865	-0.545583	0.434	0.563	0.0335209
Adcy5	0.000446792	-0.271965	0.627	0.738	0.132697
Dnajb1	0.000481762	0.270024	0.87	0.819	0.143083
Nrep	0.000680823	-0.401773	0.663	0.763	0.202204
Homer1	0.000768872	0.184268	1	0.997	0.228355
Ier5	0.000942708	0.150897	0.988	0.997	0.279984
Epha4	0.00104343	-0.203044	0.946	0.967	0.3099
Lamp5	0.00129552	-0.156439	0.991	0.994	0.384771
Pcsk5	0.00146994	-0.366726	0.461	0.574	0.436571
Nr4a2	0.00162322	0.479744	0.518	0.418	0.482096
Manf	0.00180193	0.238078	0.852	0.836	0.535174
Id2	0.00196949	-0.192847	0.97	0.978	0.58494
Parm1	0.00200707	-0.156833	0.982	0.994	0.596099
Spred1	0.00220841	0.112156	1	1	0.655899
Per2	0.00276827	0.409961	0.56	0.465	0.822175
Pdzrn3	0.00388061	-0.465373	0.361	0.457	1
Fhod3	0.00571086	-0.184	0.898	0.911	1
Irs2	0.00615674	0.214228	0.858	0.833	1
Syt2	0.00682202	-0.358157	0.56	0.632	1
Trpc4	0.00766589	-0.189996	0.858	0.9	1
Hspa1b	0.010605	0.530468	0.419	0.337	1
Kctd12	0.0108088	-0.517016	0.259	0.343	1
Cntnap5b	0.0135062	-0.387404	0.298	0.387	1
Zfpm2	0.013875	-0.484762	0.214	0.295	1
Gm19410	0.0158439	-0.24421	0.642	0.708	1
Necab1	0.0169836	-0.270345	0.431	0.524	1
Hat1	0.0182509	-0.210224	0.633	0.713	1
Gad1	0.0194414	-0.245993	0.259	0.345	1
Bdnf	0.0204636	0.35282	0.551	0.487	1
Cabp7	0.0259734	-0.222289	0.672	0.721	1
Ppp1r1b	0.0262909	-0.485101	0.211	0.281	1
Rasgrf2	0.033068	-0.441788	0.157	0.223	1
Pvalb	0.0335907	-0.157178	0.66	0.763	1
Pip5k1b	0.0374461	-0.223483	0.386	0.468	1
Pdia6	0.04268	0.167436	0.88	0.897	1
Bcl11b	0.05179	-0.132586	0.925	0.947	1
Myo16	0.0540292	-0.310411	0.352	0.421	1
Meis2	0.0582242	-0.138738	0.732	0.816	1
Acsbg1	0.0648609	-0.125359	0.352	0.432	1
Vat1l	0.0655486	-0.110484	0.886	0.911	1
Pdzd2	0.0723967	-0.224832	0.539	0.582	1
Kcnh5	0.0726765	-0.385653	0.163	0.217	1
Cpne8	0.0759084	-0.239127	0.554	0.61	1
Cntn6	0.0793655	-0.144997	0.783	0.841	1
Rbp4	0.0847151	-0.287379	0.316	0.376	1
Rbm3	0.0864445	-0.0977177	0.943	0.95	1
Npnt	0.0922491	-0.318178	0.307	0.362	1
Sipa1l3	0.0927636	-0.28647	0.187	0.242	1
Bhlhe22	0.100877	-0.263167	0.322	0.379	1
Hspa1a	0.106696	0.449836	0.289	0.242	1
Kctd8	0.110048	-0.276611	0.196	0.248	1
Plcxd3	0.114501	-0.0993526	0.687	0.741	1
Sdf2l1	0.116756	0.347266	0.229	0.181	1
Cirbp	0.143861	-0.288298	0.22	0.267	1
Gucy1a1	0.144787	-0.140361	0.762	0.786	1
Neto2	0.158993	-0.209127	0.163	0.206	1
Slc17a6	0.159108	-0.178483	0.605	0.643	1
Htr1f	0.160382	-0.153181	0.711	0.744	1
Syndig1	0.160474	-0.226686	0.413	0.457	1
Tanc1	0.165439	-0.142661	0.479	0.532	1
Slit2	0.166315	-0.34618	0.479	0.504	1
Xbp1	0.195102	-0.132444	0.717	0.758	1
Ankrd33b	0.203623	-0.140486	0.262	0.309	1
Gfra2	0.204181	0.242681	0.31	0.262	1
Igfbp4	0.218952	-0.146332	0.759	0.819	1
Sdk2	0.219935	-0.207459	0.419	0.44	1
Pou3f1	0.224945	-0.137792	0.807	0.808	1
Tle4	0.239048	-0.180645	0.331	0.373	1
Dner	0.276357	-0.126065	0.795	0.797	1
Gpr161	0.280513	-0.2211	0.259	0.295	1
Neurod6	0.288994	-0.18676	0.482	0.51	1
Cacna2d2	0.293241	-0.170133	0.334	0.37	1
Cpne6	0.296229	-0.102422	0.596	0.641	1
Opn3	0.300416	-0.273616	0.304	0.337	1
Nrn1	0.319796	0.0431484	0.985	0.986	1
Upf2	0.326165	-0.111906	0.642	0.677	1
Rspo1	0.338075	-0.217348	0.175	0.203	1
Dio2	0.35686	0.257851	0.268	0.245	1
Dusp7	0.358339	0.162128	0.322	0.29	1
Plcxd2	0.364622	-0.0885519	0.961	0.939	1
Cdh6	0.398965	0.0862309	0.59	0.579	1
Grik3	0.447442	0.204593	0.358	0.345	1
Nxph3	0.468202	-0.137895	0.322	0.345	1
Arhgap12	0.478773	-0.177979	0.292	0.312	1
Sik2	0.495339	0.0657753	0.711	0.699	1
Sorcs3	0.50575	-0.125711	0.199	0.22	1
Smad3	0.51336	0.163427	0.377	0.359	1
Satb2	0.549595	-0.135401	0.542	0.554	1
Rims3	0.561208	-0.0645039	0.292	0.315	1
Pantr1	0.575642	0.0830533	0.392	0.368	1
Rab3b	0.601294	-0.0798445	0.223	0.24	1
Cdh13	0.616562	-0.202265	0.518	0.515	1
Sgk1	0.616874	0.222624	0.413	0.412	1
Nwd2	0.659078	-0.00267661	0.22	0.237	1
Igfbp6	0.662559	-0.129693	0.482	0.479	1
Igsf21	0.664795	-0.0811413	0.367	0.384	1
Tsc22d3	0.684735	0.0390294	0.91	0.905	1
2010300C02Rik	0.750564	-0.0322813	0.783	0.763	1
Fezf2	0.763832	-0.0116468	0.988	0.997	1
Ntsr2	0.771538	0.101023	0.274	0.265	1
Jdp2	0.771611	-0.0147128	0.837	0.9	1
Hs3st2	0.80091	-0.0240161	0.488	0.499	1
Igfbp5	0.817169	-0.0955166	0.241	0.245	1
Rspo2	0.853691	-0.0218489	0.235	0.242	1
Rorb	0.87919	0.0821038	0.211	0.217	1
Tmem163	0.912567	-0.00411715	0.386	0.382	1
Trib2	0.92292	-0.0155235	0.229	0.231	1
Sema3e	0.929696	-0.0435026	0.419	0.404	1
Gng12	0.936523	0.0216527	0.636	0.669	1
Nell1	0.942728	-0.0499289	0.401	0.396	1

## Sheet: L6
	p_val	avg_log2FC	pct.1	pct.2	p_val_adj
Egr1	2.77821e-124	0.880254	0.986	0.943	8.25129e-122
Arc	4.23345e-121	1.65221	0.864	0.554	1.25734e-118
Homer1	2.99782e-54	0.449074	0.989	0.999	8.90353e-52
Nr4a3	1.26531e-45	0.748627	0.887	0.75	3.75796e-43
Per1	2.15885e-45	0.815152	0.82	0.617	6.4118e-43
Fosb	3.78084e-39	2.00528	0.367	0.131	1.12291e-36
Egr3	4.01775e-37	0.812642	0.839	0.702	1.19327e-34
Nr4a1	4.51528e-37	0.707889	0.864	0.724	1.34104e-34
Hspa5	7.30783e-37	0.343606	0.995	0.991	2.17042e-34
Slc17a7	1.29693e-30	-0.329169	0.991	0.998	3.85187e-28
Fos	1.09022e-29	1.55555	0.331	0.128	3.23795e-27
Fosl2	2.0118e-28	1.19891	0.45	0.233	5.97506e-26
Egr4	8.45495e-25	1.57141	0.297	0.118	2.51112e-22
Cdh9	3.63637e-24	-0.727368	0.535	0.697	1.08e-21
Dnajb5	5.3002e-18	0.5279	0.717	0.581	1.57416e-15
Gadd45a	8.06903e-16	0.456677	0.818	0.725	2.3965e-13
Tnfrsf25	2.15155e-15	0.874175	0.385	0.235	6.39011e-13
Pdia6	9.82821e-15	0.369707	0.863	0.797	2.91898e-12
Dnajb1	4.30018e-14	0.538882	0.684	0.56	1.27715e-11
Zfpm2	5.34479e-14	-0.455362	0.61	0.731	1.5874e-11
Zc3h6	2.21627e-13	-0.783099	0.243	0.383	6.58233e-11
Spred1	3.48967e-13	0.181869	0.998	0.994	1.03643e-10
Cntnap4	1.44476e-12	-0.402783	0.674	0.775	4.29092e-10
Dusp6	3.17094e-12	0.694096	0.447	0.317	9.4177e-10
Garnl3	4.18626e-12	-0.191922	0.965	0.975	1.24332e-09
Tmem132d	4.76447e-12	-0.380133	0.668	0.77	1.41505e-09
Sdf2l1	5.05007e-12	0.954988	0.273	0.153	1.49987e-09
Tox	5.76976e-12	-0.409968	0.614	0.725	1.71362e-09
Neurod6	1.35452e-11	-0.294114	0.894	0.938	4.02294e-09
Id2	1.98435e-11	-0.273997	0.917	0.934	5.89353e-09
Trib2	2.15824e-11	0.589266	0.478	0.338	6.40997e-09
Manf	2.65223e-10	0.342966	0.793	0.717	7.87714e-08
Jdp2	6.21799e-10	0.328153	0.789	0.73	1.84674e-07
Rxfp1	1.1056e-09	-0.467769	0.622	0.709	3.28364e-07
Rnf152	1.74033e-09	-0.443859	0.607	0.694	5.16879e-07
Per2	2.05856e-08	0.443805	0.508	0.388	6.11393e-06
Nwd2	2.06172e-08	-0.74437	0.19	0.29	6.12332e-06
Igfbp5	3.06931e-08	-0.407192	0.56	0.651	9.11585e-06
Tle4	3.44103e-08	-0.134264	0.985	0.995	1.02199e-05
Hat1	3.61598e-08	-0.482208	0.38	0.486	1.07395e-05
Epha4	6.03087e-08	-0.295858	0.74	0.8	1.79117e-05
Fhod3	7.40902e-08	-0.313853	0.618	0.712	2.20048e-05
Igfbp4	2.19603e-07	-0.250236	0.857	0.892	6.5222e-05
Upf2	4.01068e-07	-0.313007	0.63	0.704	0.000119117
Nr4a2	1.07947e-06	0.292001	0.562	0.452	0.000320602
Deptor	1.27234e-06	-0.596175	0.162	0.248	0.000377885
Rbm3	1.64432e-06	-0.192839	0.895	0.937	0.000488363
Cwh43	2.09969e-06	-0.359688	0.411	0.511	0.000623608
Rasl10a	3.10385e-06	-0.34711	0.505	0.599	0.000921842
Nrep	3.56558e-06	-0.447945	0.49	0.568	0.00105898
Cabp7	6.57363e-06	-0.343438	0.561	0.641	0.00195237
Dpy19l1	7.60983e-06	-0.152105	0.972	0.979	0.00226012
Adamtsl1	8.58216e-06	-0.589876	0.194	0.273	0.0025489
Gjc3	1.38981e-05	-0.49437	0.249	0.329	0.00412774
Gfra2	1.57202e-05	-0.266144	0.76	0.797	0.0046689
Htr1f	2.08775e-05	-0.269967	0.613	0.691	0.00620062
Gfap	2.26195e-05	-0.528886	0.181	0.255	0.006718
Rspo2	2.2873e-05	-0.449172	0.252	0.333	0.00679328
Adcy5	3.0714e-05	-0.225577	0.663	0.747	0.00912207
Sik2	3.20348e-05	0.277848	0.575	0.487	0.00951434
Dio2	3.29611e-05	0.497843	0.377	0.304	0.00978945
Arhgef28	4.12578e-05	-0.456501	0.303	0.381	0.0122536
Vwc2l	5.00132e-05	-0.475442	0.283	0.358	0.0148539
Necab1	0.000106198	-0.283181	0.68	0.721	0.0315408
Rab3b	0.000154293	-0.329561	0.224	0.297	0.045825
Acsbg1	0.000269037	-0.303266	0.378	0.458	0.079904
Lamp5	0.000278752	-0.398139	0.203	0.271	0.0827894
Gad1	0.000343889	-0.389723	0.213	0.28	0.102135
Gsg1l	0.00043244	-0.475992	0.201	0.263	0.128435
Trpc4	0.000469145	-0.456664	0.199	0.261	0.139336
Rprm	0.000471045	-0.286754	0.784	0.788	0.1399
Ier5	0.000488276	0.0937184	0.995	0.986	0.145018
Ankrd33b	0.000670754	0.252753	0.504	0.436	0.199214
Sema3e	0.000690894	-0.203452	0.76	0.796	0.205196
Dner	0.000697464	-0.296789	0.387	0.454	0.207147
Dkk3	0.000729246	-0.0903969	0.971	0.973	0.216586
Irs2	0.000766853	0.252688	0.547	0.484	0.227755
Cpne8	0.000812247	-0.439685	0.25	0.311	0.241237
Slc39a12	0.000877452	-0.600361	0.18	0.233	0.260603
Stard5	0.000971086	-0.378602	0.2	0.26	0.288412
Cntn6	0.001013	-0.283142	0.377	0.445	0.300861
Clmn	0.00110027	-0.264775	0.28	0.347	0.32678
Pcsk5	0.00116323	-0.348542	0.25	0.313	0.345479
Plcxd2	0.00125266	-0.197476	0.24	0.306	0.372041
Trbc2	0.00153342	-0.376883	0.377	0.428	0.455424
Bdnf	0.00192092	0.30197	0.361	0.302	0.570512
Nxph3	0.00201379	-0.122823	0.87	0.891	0.598095
Chrm2	0.00266187	-0.36277	0.161	0.212	0.790576
Satb2	0.00269944	-0.161778	0.381	0.448	0.801733
Hpcal1	0.00425122	-0.218305	0.268	0.325	1
Sdk2	0.00458644	-0.1623	0.801	0.813	1
Pantr1	0.00525889	-0.358605	0.212	0.262	1
Parm1	0.00572942	-0.293332	0.242	0.296	1
Cpne4	0.00648431	-0.267724	0.295	0.351	1
Kctd12	0.0064946	-0.294517	0.303	0.357	1
Cirbp	0.00660336	-0.283631	0.271	0.324	1
Sla	0.00751582	-0.432583	0.162	0.205	1
Lypd6	0.00770709	-0.40782	0.162	0.205	1
Bcl11b	0.00912248	-0.140674	0.759	0.781	1
Rmst	0.00963642	-0.33052	0.281	0.326	1
Pde7b	0.00987379	-0.357042	0.163	0.207	1
Ppp1r1b	0.0100225	-0.173155	0.571	0.611	1
Bhlhe40	0.0125693	0.365965	0.33	0.288	1
Slc2a1	0.012672	-0.233541	0.183	0.228	1
Col19a1	0.0209032	-0.23253	0.165	0.206	1
Dusp7	0.0233847	-0.207476	0.405	0.449	1
Rorb	0.0237017	-0.270316	0.305	0.345	1
Ndst3	0.0284025	-0.160465	0.356	0.404	1
Sema3a	0.0305405	-0.15208	0.477	0.517	1
Arhgap12	0.032455	-0.25199	0.189	0.226	1
Sipa1l3	0.0380502	-0.231906	0.213	0.251	1
Tsc22d3	0.0422058	0.168289	0.678	0.664	1
Strip2	0.0442041	-0.313613	0.242	0.277	1
Sorcs3	0.0452439	-0.188868	0.207	0.244	1
Syt2	0.0463152	-0.343236	0.181	0.213	1
Prdm8	0.046791	-0.233186	0.298	0.334	1
Meis2	0.0534267	-0.16527	0.424	0.471	1
2010300C02Rik	0.075374	-0.103639	0.831	0.841	1
Aqp4	0.0783678	-0.34479	0.185	0.214	1
Hspa1a	0.0830075	0.510866	0.206	0.182	1
Nts	0.0840791	-0.179594	0.3	0.337	1
Fezf2	0.113406	0.0694682	0.83	0.817	1
Cdh6	0.114959	-0.150121	0.211	0.241	1
Pdzd2	0.117698	-0.152134	0.212	0.242	1
Ccn2	0.135621	-0.209334	0.385	0.414	1
Plekha2	0.142527	-0.169847	0.356	0.381	1
Pvalb	0.157628	-0.202833	0.238	0.263	1
Sgk1	0.166774	0.317182	0.63	0.617	1
Sema5b	0.184384	-0.127061	0.376	0.4	1
Cdh13	0.188264	-0.0205863	0.246	0.273	1
Foxp2	0.195685	-0.13206	0.588	0.601	1
Syt6	0.224936	-0.0653124	0.76	0.779	1
Kcnh5	0.226169	-0.12979	0.387	0.409	1
Mapk4	0.229644	-0.122447	0.307	0.33	1
Smad3	0.268735	-0.164446	0.349	0.366	1
Gng12	0.273795	0.051303	0.875	0.874	1
Plcxd3	0.282925	-0.146018	0.475	0.492	1
Igsf21	0.308659	-0.0469956	0.757	0.776	1
Syndig1	0.360184	-0.181219	0.21	0.223	1
Hs3st2	0.366049	0.0247424	0.754	0.739	1
Nrn1	0.376974	-0.0410326	0.924	0.942	1
Igfbp6	0.377187	0.117371	0.284	0.268	1
Pip5k1b	0.45702	7.54229e-05	0.201	0.216	1
Rims3	0.476674	-0.0300906	0.618	0.638	1
Grik3	0.491605	-0.0320756	0.919	0.912	1
Arhgap25	0.566406	-0.00540727	0.687	0.713	1
Slc17a6	0.614974	-0.0498394	0.255	0.264	1
Ntsr2	0.623587	0.0552133	0.4	0.386	1
Myl4	0.63272	0.149435	0.31	0.301	1
Xbp1	0.666786	0.0129184	0.713	0.698	1
Sox11	0.801315	-0.00460562	0.552	0.536	1
Neto2	0.93324	-0.0174578	0.659	0.649	1

## Sheet: NP SUB
	p_val	avg_log2FC	pct.1	pct.2	p_val_adj
Arc	6.70743e-38	1.99933	0.853	0.417	1.99211e-35
Egr1	1.23528e-24	1.44584	0.846	0.587	3.66877e-22
Nr4a1	1.40606e-18	0.999794	0.86	0.64	4.176e-16
Hspa5	1.35266e-16	0.4656	1	0.988	4.01739e-14
Nr4a3	2.15523e-14	0.644618	0.962	0.907	6.40104e-12
Per1	6.03231e-13	0.779174	0.839	0.652	1.7916e-10
Fos	2.02483e-12	2.21272	0.339	0.089	6.01376e-10
Fosb	3.96392e-09	2.22669	0.322	0.117	1.17728e-06
Zc3h6	8.76331e-07	-1.0462	0.26	0.445	0.00026027
Dnajb1	1.49971e-06	0.601729	0.825	0.733	0.000445413
Dio2	1.10111e-05	0.717901	0.575	0.405	0.0032703
Fosl2	4.48895e-05	0.883349	0.449	0.296	0.0133322
Dusp5	0.000137256	0.623893	0.51	0.356	0.0407649
Manf	0.000151672	0.44612	0.716	0.595	0.0450464
Pdia6	0.000170117	0.370305	0.846	0.757	0.0505248
Ier5	0.000390735	0.277075	0.966	0.939	0.116048
Sema6a	0.000930863	-0.525666	0.315	0.441	0.276466
Igfbp4	0.00101105	-0.648882	0.257	0.389	0.300281
Sdf2l1	0.00115981	0.827255	0.26	0.146	0.344465
Dkk3	0.00183467	-0.315894	0.747	0.85	0.544896
Pdzrn3	0.00223979	-0.717191	0.192	0.304	0.665218
Meis2	0.00230508	-0.432707	0.64	0.729	0.684609
Slc17a7	0.00245098	-0.156433	0.993	1	0.72794
2010300C02Rik	0.00261704	-0.587453	0.288	0.405	0.77726
Ppp1r1b	0.00267746	-0.735272	0.144	0.247	0.795204
Tmem132d	0.00327228	-0.782026	0.158	0.259	0.971866
Rfx4	0.00525127	0.741265	0.233	0.138	1
Rprm	0.00656134	-0.541502	0.366	0.478	1
Nrep	0.00695493	-0.241457	0.651	0.757	1
Unc13c	0.0095675	-0.627111	0.188	0.279	1
Dner	0.0108376	-0.149114	0.976	0.964	1
Arhgap12	0.0140261	-0.470591	0.366	0.462	1
Gjc3	0.0149879	-0.717036	0.185	0.275	1
Tsc22d3	0.0163573	0.277342	0.877	0.866	1
Lypd6	0.0170951	-0.491436	0.212	0.304	1
Nwd2	0.0193481	-0.455053	0.253	0.344	1
Garnl3	0.0209281	-0.196065	0.938	0.923	1
Homer1	0.0211083	0.133979	0.99	0.984	1
Sox11	0.0247209	0.447842	0.37	0.279	1
Cdh20	0.0257683	-0.492996	0.175	0.255	1
Rbm3	0.0276246	-0.14694	0.918	0.951	1
Rnf152	0.0291931	-0.181085	0.897	0.907	1
Sdk2	0.0308767	-0.656495	0.137	0.206	1
Cpne4	0.0311155	-0.155606	0.942	0.935	1
Adcy5	0.0334353	-0.352714	0.565	0.615	1
Btbd11	0.0342789	-0.726884	0.137	0.202	1
Pantr1	0.0349725	-0.470939	0.281	0.356	1
Clmn	0.0386053	-0.529803	0.274	0.356	1
Cpne6	0.0431439	-0.269472	0.565	0.644	1
Sipa1l3	0.0432165	-0.326849	0.24	0.324	1
Rab3b	0.045882	-0.359562	0.476	0.547	1
Dnajb5	0.047096	0.303977	0.562	0.494	1
Xbp1	0.0484985	0.166759	0.839	0.765	1
Neurod6	0.0498703	-0.0924947	0.99	0.996	1
Igsf21	0.0504905	-0.474118	0.243	0.32	1
Fhod3	0.0524352	-0.291643	0.555	0.623	1
Gng12	0.0533784	-0.167876	0.685	0.757	1
Vat1l	0.0556975	-0.690765	0.164	0.223	1
Gucy1a1	0.0574899	-0.263825	0.462	0.551	1
Lamp5	0.0728352	-0.272046	0.26	0.344	1
Pcsk5	0.0730072	-0.19401	0.699	0.749	1
Cd24a	0.0774761	0.465496	0.305	0.239	1
Hpcal1	0.077613	-0.308572	0.37	0.437	1
Gad1	0.0777788	-0.434102	0.438	0.494	1
Dusp7	0.0786059	-0.262831	0.366	0.433	1
Myl4	0.0814296	-0.193804	0.452	0.526	1
Egr3	0.0822728	0.29358	0.61	0.543	1
Rasgrf2	0.0845515	-0.362764	0.329	0.389	1
Zfpm2	0.0872553	-0.314706	0.274	0.34	1
Ndst3	0.0894641	-0.264821	0.603	0.64	1
Acsbg1	0.0951891	-0.265436	0.616	0.672	1
Rbp4	0.10537	-0.39346	0.253	0.312	1
Syt2	0.106896	-0.166169	0.435	0.518	1
Hspa1b	0.109584	0.654206	0.202	0.154	1
Tanc1	0.123624	-0.327872	0.253	0.312	1
Ccn2	0.124273	-0.270752	0.51	0.567	1
Pou3f1	0.127215	-0.301999	0.202	0.259	1
Nr4a2	0.127946	0.461157	0.236	0.186	1
Cirbp	0.130211	-0.307345	0.332	0.389	1
Tox	0.133786	-0.131348	0.887	0.96	1
Myo16	0.163316	-0.274247	0.264	0.316	1
Id2	0.178662	-0.275809	0.507	0.555	1
Cabp7	0.183633	-0.180057	0.658	0.676	1
Dpy19l1	0.184175	-0.0526795	0.997	1	1
Aqp4	0.18586	-0.287751	0.257	0.308	1
Strip2	0.18846	0.334403	0.243	0.198	1
Upf2	0.191371	-0.144884	0.664	0.721	1
Necab1	0.199542	-0.15911	0.86	0.854	1
Cntnap4	0.217832	-0.111061	0.582	0.636	1
Rims3	0.221838	-0.108369	0.572	0.623	1
Satb2	0.222647	-0.134044	0.466	0.543	1
Kctd12	0.248273	-0.164642	0.356	0.413	1
Cntnap5b	0.249784	0.161507	0.346	0.296	1
Stard5	0.250977	-0.138245	0.815	0.846	1
Ntsr2	0.299798	-0.121663	0.521	0.571	1
Cpne8	0.306942	-0.224874	0.469	0.486	1
Sgk1	0.325659	0.155878	0.253	0.3	1
Bhlhe22	0.327695	-0.101851	0.438	0.506	1
Cacna2d2	0.33682	-0.15126	0.298	0.34	1
Rorb	0.351345	-0.166169	0.418	0.449	1
Trpc4	0.365545	-0.206268	0.257	0.291	1
Bdnf	0.380065	-0.0878341	0.277	0.32	1
Gfra2	0.382317	-0.195943	0.384	0.421	1
Cdh13	0.382529	-0.137121	0.332	0.364	1
Dusp6	0.387412	0.0659712	0.301	0.259	1
Bcl11b	0.390393	-0.0704118	0.849	0.879	1
Cdh6	0.431677	-0.241457	0.223	0.247	1
Slc17a6	0.434437	-0.049383	0.955	0.976	1
Sema5b	0.442758	0.121113	0.459	0.425	1
Spred1	0.480455	0.0360766	1	1	1
Sik2	0.48411	-0.111061	0.459	0.494	1
Cntn6	0.484391	-0.0912956	0.897	0.866	1
Trib2	0.486834	-0.135199	0.462	0.49	1
Epha4	0.494136	0.127511	0.449	0.437	1
Tle4	0.507844	-0.0350064	0.99	0.992	1
Cdh9	0.509936	-0.32892	0.212	0.231	1
Fezf2	0.516727	-0.0420096	0.986	0.988	1
Rspo2	0.555357	-0.171068	0.318	0.336	1
Grik3	0.558909	-0.0385322	0.877	0.862	1
Rmst	0.560873	0.005703	0.459	0.486	1
Pdzd2	0.560873	-0.160157	0.226	0.247	1
Neto2	0.581285	0.00423079	0.983	0.968	1
Irs2	0.600613	-0.068511	0.555	0.595	1
Sntb1	0.6337	0.0605712	0.592	0.583	1
Syndig1	0.63729	-0.191272	0.373	0.377	1
Galnt14	0.659491	-0.104823	0.476	0.478	1
Kcnh5	0.664481	0.0804708	0.322	0.312	1
Hat1	0.674187	-0.0229588	0.497	0.534	1
Hspa1a	0.680246	0.579573	0.229	0.223	1
Chrm2	0.736436	-0.0987689	0.531	0.543	1
Nell1	0.745392	0.0740445	0.339	0.328	1
Htr1f	0.750528	-0.0168264	0.565	0.538	1
Mapk4	0.758354	0.0843128	0.281	0.271	1
Per2	0.763189	0.116997	0.295	0.287	1
Sema3e	0.785003	-0.0518311	0.596	0.619	1
Nxph3	0.811271	-0.00178691	0.983	0.996	1
Plcxd3	0.816895	-0.0516328	0.757	0.769	1
Plcxd2	0.82062	-0.00709469	0.993	0.992	1
Slc39a12	0.821559	-0.0268633	0.325	0.332	1
Prr16	0.841282	0.00339454	0.545	0.579	1
Parm1	0.861453	0.0398288	0.37	0.389	1
Nrn1	0.86685	0.0220273	0.993	0.996	1
Vwc2l	0.869682	0.0053043	0.973	0.984	1
Pvalb	0.932245	-0.00614549	0.798	0.826	1
Jdp2	0.93393	-0.0321685	0.654	0.64	1
Bhlhe40	0.941891	-0.0113375	0.421	0.409	1
Hs3st2	0.969231	0.0215771	0.243	0.247	1
Pip5k1b	0.97094	0.0331651	0.205	0.202	1
Inpp4b	0.998728	0.00790214	0.202	0.202	1

## Sheet: L2_3 RSP
	p_val	avg_log2FC	pct.1	pct.2	p_val_adj
Arc	7.82345e-104	1.5615	0.87	0.534	2.32356e-101
Egr1	8.48314e-69	0.761635	0.98	0.872	2.51949e-66
Hspa5	4.167e-51	0.468287	0.993	0.98	1.2376e-48
Nr4a1	1.43162e-42	0.79329	0.877	0.727	4.25191e-40
Fos	2.66361e-36	1.28597	0.474	0.201	7.91093e-34
Rnf152	8.44578e-27	-0.396832	0.951	0.979	2.5084e-24
Nr4a3	2.35641e-25	0.479503	0.936	0.855	6.99853e-23
Jdp2	8.14292e-24	0.506038	0.892	0.789	2.41845e-21
Fosl2	2.50013e-20	0.503695	0.869	0.746	7.4254e-18
Egr3	1.64503e-17	0.531526	0.8	0.704	4.88574e-15
Per1	1.25573e-16	0.449942	0.831	0.705	3.72953e-14
Dpy19l1	3.87814e-16	-0.261988	0.989	0.99	1.15181e-13
Sdf2l1	6.57771e-16	1.07626	0.316	0.161	1.95358e-13
Nr4a2	4.61691e-15	0.680053	0.594	0.443	1.37122e-12
Prdm8	6.42059e-15	-0.563887	0.59	0.707	1.90691e-12
Nrep	8.92533e-14	-0.235081	0.986	0.992	2.65082e-11
Manf	2.0285e-13	0.429328	0.807	0.692	6.02466e-11
Cdh20	1.38284e-12	-0.347974	0.854	0.899	4.10702e-10
Rbm3	8.18047e-12	-0.332838	0.812	0.865	2.4296e-09
Tox	1.13003e-11	-0.313463	0.844	0.881	3.3562e-09
Bdnf	4.04744e-11	0.395471	0.794	0.71	1.20209e-08
Bhlhe40	5.83327e-11	0.377639	0.823	0.743	1.73248e-08
Homer1	6.23354e-11	0.251112	0.972	0.942	1.85136e-08
Tnfrsf25	7.92667e-11	1.01166	0.214	0.105	2.35422e-08
Fosb	1.82412e-10	0.900639	0.27	0.151	5.41763e-08
Galnt14	4.93676e-10	-0.392467	0.713	0.778	1.46622e-07
Tmem255a	1.41968e-09	-0.676715	0.304	0.424	4.21644e-07
Dio2	1.85192e-09	0.600417	0.537	0.423	5.50021e-07
Zc3h6	1.98039e-09	-0.608454	0.305	0.429	5.88176e-07
Nrn1	2.68973e-09	-0.150584	0.998	1	7.9885e-07
Dnajb1	7.26384e-09	0.344988	0.706	0.596	2.15736e-06
Slc17a7	2.80735e-08	-0.208717	0.95	0.965	8.33782e-06
Per2	5.63886e-08	0.410193	0.547	0.425	1.67474e-05
Clmn	1.20736e-07	-0.341837	0.687	0.758	3.58587e-05
Neurod6	1.22747e-07	-0.125998	0.997	1	3.64558e-05
Hspa1a	1.9295e-07	0.699779	0.291	0.19	5.73063e-05
Pdia6	4.22774e-07	0.242411	0.881	0.824	0.000125564
Igfbp5	5.76261e-07	-0.442228	0.564	0.632	0.00017115
Ndst3	6.36439e-07	-0.322714	0.693	0.763	0.000189022
Dusp6	8.44548e-07	0.462248	0.523	0.425	0.000250831
Tsc22d3	1.59539e-06	0.33955	0.832	0.8	0.000473832
Dusp5	1.60169e-06	0.601502	0.313	0.219	0.000475701
Dkk3	4.79991e-06	-0.103598	1	1	0.00142557
Sik2	9.99664e-06	0.326805	0.582	0.491	0.002969
Ier5	3.82945e-05	0.125971	0.989	0.984	0.0113735
Fhod3	0.000123319	-0.261569	0.674	0.716	0.0366258
Rasl10a	0.000130315	-0.548487	0.183	0.254	0.0387037
Hspa1b	0.000359532	0.564279	0.206	0.144	0.106781
Cux2	0.000703443	-0.2058	0.677	0.714	0.208922
Satb2	0.00100916	-0.140754	0.917	0.923	0.299719
Btbd11	0.00111363	-0.4298	0.203	0.266	0.330747
Ankrd33b	0.00121849	0.276734	0.475	0.407	0.361892
Lypd6	0.00138894	-0.534472	0.164	0.22	0.412517
Garnl3	0.00143906	-0.41948	0.338	0.395	0.427401
Nell1	0.00172175	-0.118611	0.947	0.952	0.511361
Spred1	0.00183269	0.0768634	0.997	1	0.544308
Unc13c	0.00205718	-0.290938	0.27	0.333	0.610982
Dner	0.00208225	-0.111631	0.856	0.903	0.618427
Zfpm2	0.00249478	-0.239834	0.441	0.508	0.740951
Id2	0.00300705	-0.158941	0.915	0.932	0.893094
Gsg1l	0.00388332	-0.353798	0.204	0.261	1
Cirbp	0.00438931	-0.362856	0.307	0.36	1
Igfbp4	0.00450448	-0.416919	0.155	0.204	1
Slc17a6	0.00536082	-0.0868811	0.98	0.984	1
Syndig1	0.00665814	-0.255277	0.387	0.44	1
Cabp7	0.00771458	-0.434834	0.198	0.246	1
Smad3	0.00887581	0.17089	0.677	0.652	1
Meis2	0.0108012	-0.120013	0.905	0.918	1
Pip5k1b	0.0124727	-0.142055	0.64	0.69	1
Adcy5	0.0130738	-0.239305	0.375	0.43	1
Dusp7	0.0137827	0.184541	0.518	0.468	1
Epha4	0.01509	-0.102225	0.958	0.942	1
Hat1	0.0199876	-0.215619	0.423	0.47	1
Rspo1	0.0234103	0.306414	0.225	0.183	1
Slit2	0.0238683	-0.270976	0.42	0.456	1
Sema6a	0.0295276	-0.211648	0.278	0.322	1
Mapk4	0.0308567	-0.131432	0.754	0.76	1
Arhgap12	0.0347532	-0.307456	0.241	0.28	1
Trib2	0.0535502	0.183704	0.394	0.351	1
Kcnh5	0.0584707	0.157509	0.454	0.407	1
Gfra2	0.0651771	-0.103281	0.864	0.867	1
Xbp1	0.0679293	0.0918278	0.873	0.837	1
Necab1	0.0719465	-0.105984	0.802	0.813	1
Igfbp6	0.0735132	-0.0881908	0.829	0.822	1
Zfp536	0.0770519	-0.343787	0.179	0.209	1
Rims3	0.0824468	0.0489607	0.993	0.995	1
Tmem132d	0.0892123	-0.152771	0.461	0.491	1
Nrp2	0.104029	-0.174787	0.372	0.404	1
Syt2	0.107017	-0.228835	0.302	0.331	1
Slc39a12	0.112426	-0.161388	0.349	0.385	1
Pdzrn3	0.137728	-0.0764895	0.872	0.859	1
Slc2a1	0.149803	0.36538	0.229	0.205	1
Pvalb	0.152956	-0.179033	0.42	0.442	1
Strip2	0.154452	-0.240952	0.198	0.223	1
Igsf21	0.178522	-0.175435	0.29	0.315	1
Gad2	0.184731	-0.139043	0.208	0.234	1
Sorcs3	0.194446	-0.153695	0.427	0.444	1
Grik3	0.198009	-0.119883	0.541	0.558	1
Dnajb5	0.201721	0.101017	0.524	0.5	1
Hpcal1	0.204365	-0.178946	0.297	0.318	1
Cd24a	0.21157	-0.145779	0.233	0.257	1
Bhlhe22	0.221145	0.0524568	0.467	0.431	1
Myo16	0.2252	0.0812013	0.222	0.197	1
Sox11	0.226172	-0.1493	0.236	0.259	1
Rmst	0.243939	-0.111719	0.349	0.371	1
Gucy1a1	0.246789	-0.118163	0.663	0.672	1
Upf2	0.258103	-0.0906559	0.651	0.667	1
Tanc1	0.321689	-0.173392	0.223	0.24	1
Ntsr2	0.322523	-0.0709119	0.552	0.574	1
Tle4	0.335371	-0.0745306	0.513	0.525	1
Hapln1	0.340584	0.143734	0.227	0.209	1
Npas4	0.37083	-0.161273	0.236	0.251	1
Rfx4	0.382286	0.11452	0.222	0.205	1
Penk	0.503789	-0.108581	0.261	0.24	1
Sgk1	0.518057	-0.0134435	0.465	0.485	1
Gad1	0.529311	-0.122509	0.422	0.428	1
Aqp4	0.606089	-0.00770784	0.261	0.247	1
Gpr161	0.624122	0.0303779	0.36	0.346	1
Cdh9	0.626808	-0.0770772	0.27	0.277	1
2010300C02Rik	0.630844	-0.0402524	0.687	0.685	1
Ppp1r1b	0.637941	-0.107872	0.225	0.232	1
Pantr1	0.675998	-0.0496905	0.571	0.566	1
Kctd12	0.676159	-0.0383032	0.408	0.414	1
Rorb	0.683406	-0.0182501	0.464	0.444	1
Nwd2	0.694874	-0.0643033	0.461	0.463	1
Pde7b	0.69867	0.0234998	0.554	0.547	1
Pdzd2	0.720669	-0.0516607	0.381	0.388	1
Trpc4	0.78072	-0.0116133	0.599	0.608	1
Rasgrf2	0.780924	-0.0888918	0.305	0.308	1
Irs2	0.792942	0.0162609	0.69	0.664	1
Lamp5	0.819637	0.0100956	0.915	0.896	1
Inpp4b	0.83484	-0.0462972	0.41	0.41	1
Acsbg1	0.835737	-0.0123832	0.64	0.641	1
Chrm2	0.841043	-0.0223518	0.727	0.715	1
Plcxd2	0.857153	0.0124821	0.934	0.923	1
Gng12	0.919332	-0.0147626	0.388	0.388	1
Pou3f1	0.935862	-0.0163647	0.528	0.515	1
Sipa1l3	0.992164	-0.051744	0.271	0.267	1

## Sheet: L4 RSP
	p_val	avg_log2FC	pct.1	pct.2	p_val_adj
Arc	4.94568e-42	1.82345	0.914	0.476	1.46887e-39
Egr1	1.26735e-36	1.05284	1	0.904	3.76404e-34
Nr4a1	4.97087e-24	0.717775	1	0.952	1.47635e-21
Per1	1.4442e-12	0.45563	0.996	0.952	4.28927e-10
Bhlhe40	3.49318e-12	0.498344	0.988	0.912	1.03747e-09
Fos	6.57733e-11	1.31608	0.498	0.232	1.95347e-08
Nr4a3	5.84603e-09	0.889554	0.675	0.46	1.73627e-06
Egr4	2.3935e-08	1.20056	0.451	0.224	7.1087e-06
Fosb	6.21446e-08	1.28746	0.369	0.16	1.84569e-05
Ier5	1.98146e-07	0.329184	0.992	0.96	5.88494e-05
Lamp5	2.51367e-07	-0.295123	0.996	0.992	7.46559e-05
Gfra2	4.1435e-07	-0.288291	0.988	0.992	0.000123062
Tnfrsf25	1.85942e-06	1.47732	0.247	0.088	0.000552246
Epha4	2.68852e-06	-0.213658	0.996	1	0.000798489
Dnajb5	5.75927e-06	0.514056	0.773	0.644	0.0017105
Nrep	1.14821e-05	-0.162433	1	1	0.00341019
Ndst3	1.89431e-05	-0.358089	0.867	0.92	0.0056261
Satb2	0.000119106	-0.290078	0.871	0.968	0.0353745
Thsd7a	0.000248776	-0.211018	0.973	0.988	0.0738864
Rbm3	0.000275976	-0.286938	0.882	0.912	0.0819648
Per2	0.000312269	0.492263	0.612	0.456	0.0927438
Hspa5	0.000811533	0.152925	0.992	0.996	0.241025
Slc17a7	0.0012042	-0.198494	0.953	0.984	0.357647
Dusp6	0.00145904	0.271686	0.898	0.84	0.433334
Zc3h6	0.00224637	-0.715782	0.216	0.332	0.667173
Pvalb	0.00227607	-0.235246	0.973	0.956	0.675993
Fosl2	0.00240218	0.687638	0.322	0.204	0.713448
Igfbp5	0.00266664	-0.21139	0.965	0.984	0.791992
Homer1	0.00295336	0.1492	1	0.996	0.877149
Plcxd2	0.00324319	-0.12865	1	1	0.963229
Arhgap12	0.00463679	-0.547036	0.251	0.368	1
Spred1	0.00468851	0.137017	0.996	0.996	1
Cpne6	0.00583186	-0.197522	0.965	0.972	1
Pdzrn3	0.00612164	-0.295673	0.761	0.82	1
Necab1	0.00630092	-0.144046	0.988	1	1
Pdia6	0.00767382	0.293359	0.776	0.696	1
Manf	0.00870414	0.283853	0.875	0.796	1
Egr3	0.0094476	0.360843	0.698	0.608	1
Parm1	0.0131967	-0.119321	1	0.996	1
Slit2	0.0173084	-0.236755	0.722	0.812	1
Prdm8	0.0190309	-0.613532	0.204	0.292	1
Kcnh5	0.0193856	-0.156703	0.961	0.992	1
Adcy5	0.0201468	-0.253443	0.682	0.756	1
Rbp4	0.0206465	-0.273935	0.529	0.652	1
Cntn6	0.0209714	0.569332	0.212	0.132	1
Slc2a1	0.0225455	-0.781929	0.125	0.2	1
Irs2	0.0385219	0.235538	0.714	0.648	1
Necab2	0.0394339	-0.370126	0.498	0.556	1
Pkib	0.0573515	-0.3223	0.325	0.408	1
Nell1	0.0594045	-0.14274	0.969	0.968	1
Pip5k1b	0.0857462	-0.189365	0.659	0.724	1
Dnajb1	0.0921048	0.237021	0.635	0.568	1
Gpr161	0.10685	-0.434562	0.149	0.204	1
Cdh20	0.117499	-0.328129	0.439	0.484	1
Htr1f	0.119883	-0.225606	0.263	0.332	1
Myo16	0.125311	-0.196906	0.627	0.68	1
Gad1	0.13991	0.42281	0.31	0.26	1
Jdp2	0.157179	0.13649	0.831	0.824	1
Pantr1	0.163606	0.282892	0.357	0.3	1
Clmn	0.165378	-0.100182	0.847	0.876	1
Sgk1	0.166804	-0.149424	0.31	0.368	1
Rspo1	0.172859	-0.109641	0.937	0.928	1
Cpne8	0.17349	-0.119643	0.855	0.904	1
Gucy1a1	0.181631	-0.134179	0.839	0.864	1
Tle4	0.183095	-0.461529	0.216	0.26	1
Ppp1r1b	0.186275	-0.250962	0.31	0.364	1
Hspa1a	0.208952	0.249732	0.388	0.34	1
Hpcal1	0.210674	-0.1396	0.592	0.644	1
Rab3b	0.231186	0.179236	0.278	0.228	1
Cntnap4	0.234209	-0.180572	0.416	0.468	1
Bhlhe22	0.235907	-0.148151	0.278	0.332	1
Id2	0.2596	-0.334378	0.212	0.248	1
Npnt	0.264764	-0.429107	0.173	0.208	1
Plcxd3	0.279262	0.0776612	0.82	0.744	1
Tsc22d3	0.281602	-0.038789	0.839	0.892	1
Cntnap5b	0.304453	-0.172305	0.345	0.392	1
Cbln1	0.307121	-0.060418	1	0.996	1
Rims3	0.356191	0.011055	1	1	1
Sik2	0.368258	0.100882	0.71	0.684	1
Tanc1	0.375102	-0.177433	0.329	0.36	1
Xbp1	0.385551	-0.108296	0.725	0.768	1
Bdnf	0.393836	0.118707	0.631	0.604	1
Opn3	0.426576	0.249966	0.396	0.372	1
Tmem132d	0.430582	0.177882	0.298	0.268	1
Galnt14	0.435039	-0.135484	0.282	0.316	1
Fezf2	0.444549	0.0482996	0.643	0.588	1
Acsbg1	0.461705	-0.163366	0.475	0.516	1
Sipa1l3	0.48707	0.218071	0.247	0.224	1
Ankrd33b	0.503378	0.155855	0.271	0.244	1
Nxph3	0.557176	-0.0285692	0.247	0.276	1
Dio2	0.560035	0.254161	0.353	0.344	1
Cd24a	0.560162	-0.114984	0.298	0.32	1
Cirbp	0.563992	-0.0996523	0.345	0.372	1
Sema6a	0.571268	-0.0534438	0.365	0.396	1
Dkk3	0.581978	-0.0840643	0.525	0.528	1
Dusp7	0.597395	-0.112961	0.506	0.528	1
Hspa1b	0.60773	0.121178	0.243	0.224	1
Rorb	0.609209	-0.0804081	0.271	0.292	1
Vat1l	0.614663	-0.0678821	0.545	0.568	1
Hat1	0.636661	-0.0504286	0.431	0.456	1
Dner	0.638992	0.147281	0.486	0.492	1
Car4	0.663162	-0.044265	0.996	0.996	1
2010300C02Rik	0.694324	0.0681841	0.576	0.588	1
Nrn1	0.738723	0.00320818	1	1	1
Fhod3	0.74405	-0.0374473	0.765	0.74	1
Kctd12	0.758812	-0.15056	0.239	0.252	1
Mapk4	0.76504	-0.0734234	0.329	0.308	1
Pde7b	0.765148	0.0934214	0.255	0.244	1
Trpc4	0.794375	0.00193294	0.69	0.672	1
Zfpm2	0.797775	0.13416	0.243	0.236	1
Prph	0.814006	0.101491	0.322	0.312	1
Ntsr2	0.843262	-0.0866721	0.471	0.46	1
Slc39a12	0.861394	-0.00620134	0.204	0.212	1
Syt2	0.943465	-0.176126	0.239	0.236	1
Nr4a2	0.967073	0.06346	0.51	0.508	1
Gng12	0.976271	-0.0285692	0.302	0.296	1
Trib2	0.980659	0.133182	0.216	0.22	1
Pou3f1	0.981403	-0.0285692	0.651	0.648	1
Upf2	0.984803	-0.00946033	0.478	0.48	1

## Sheet: Pvalb
	p_val	avg_log2FC	pct.1	pct.2	p_val_adj
Arc	1.73682e-29	2.40797	0.609	0.201	5.15837e-27
Per1	8.5169e-16	0.676547	0.911	0.783	2.52952e-13
Dnajb1	8.13488e-12	1.0482	0.602	0.366	2.41606e-09
Hspa5	4.21297e-10	0.333926	0.997	0.981	1.25125e-07
Egr1	4.32199e-09	0.968135	0.587	0.382	1.28363e-06
Dio2	2.57134e-07	1.07529	0.422	0.246	7.63689e-05
Nr4a3	1.46962e-06	0.876496	0.538	0.379	0.000436477
Nr4a1	3.27843e-05	0.760364	0.489	0.35	0.00973694
Rbm3	0.000215582	-0.22529	0.951	0.984	0.0640279
Btbd11	0.000260711	-0.234653	0.969	0.977	0.0774312
Tmem132d	0.000286199	-0.302167	0.792	0.88	0.0850012
Hapln1	0.000510851	-0.316303	0.67	0.796	0.151723
Manf	0.000707943	0.317381	0.832	0.777	0.210259
Homer1	0.000715153	0.373707	0.823	0.796	0.2124
Dner	0.00128706	-0.140497	0.997	1	0.382256
Slit2	0.00129899	-0.216442	0.927	0.964	0.3858
Irs2	0.00173944	0.428177	0.563	0.453	0.516614
Fosl2	0.00210427	0.744287	0.291	0.191	0.624969
Zc3h6	0.00505367	-0.37119	0.367	0.485	1
Trpc4	0.00574088	-0.263239	0.829	0.854	1
Fosb	0.00648842	0.970155	0.202	0.126	1
Cntnap4	0.00737815	-0.153332	0.979	0.987	1
Rab3b	0.00760575	-0.213481	0.905	0.922	1
Gadd45a	0.00774154	-0.414927	0.312	0.411	1
Xbp1	0.0169855	0.255167	0.74	0.689	1
Pvalb	0.0178111	-0.120595	0.988	1	1
Pdia6	0.0211846	0.257015	0.755	0.702	1
Myo16	0.0251554	-0.216801	0.609	0.702	1
Egr3	0.0270419	0.489065	0.416	0.343	1
Dusp6	0.027522	0.448831	0.297	0.22	1
Slc44a5	0.0302307	-0.304076	0.223	0.304	1
Cacna2d2	0.0308115	-0.189504	0.896	0.89	1
Kctd8	0.0392844	-0.208796	0.367	0.463	1
Per2	0.0529104	0.485791	0.3	0.239	1
Cirbp	0.0550504	-0.252383	0.498	0.573	1
Sema6a	0.0589954	-0.310709	0.232	0.301	1
Rims3	0.0641567	0.204839	0.654	0.583	1
Calb1	0.066635	0.625024	0.202	0.149	1
Adcy5	0.0761619	-0.187037	0.654	0.722	1
Col19a1	0.079369	-0.205793	0.725	0.751	1
Cdh9	0.0950931	-0.435321	0.278	0.33	1
Galnt14	0.116568	-0.367593	0.193	0.243	1
Sik2	0.124189	0.169681	0.743	0.741	1
Sgk1	0.128316	-0.106921	0.388	0.46	1
Rmst	0.141392	0.480736	0.26	0.217	1
Spred1	0.142626	0.0771396	0.997	0.994	1
Dusp7	0.145249	0.283449	0.382	0.337	1
Ntsr2	0.148767	0.238575	0.431	0.382	1
Zfp536	0.158126	-0.0938439	0.917	0.948	1
Cdh20	0.166719	-0.147773	0.557	0.625	1
Gng12	0.176567	-0.270954	0.242	0.288	1
Pde7b	0.192152	-0.282381	0.174	0.217	1
Gad2	0.192413	-0.0612378	0.988	0.997	1
Syt2	0.203784	-0.155512	0.661	0.712	1
Igfbp4	0.220579	-0.0965827	0.511	0.563	1
Hspa1a	0.226309	0.410169	0.232	0.197	1
Slc2a1	0.232705	0.644141	0.235	0.204	1
Neurod6	0.254431	-0.272732	0.232	0.272	1
Cntnap5b	0.269431	0.164226	0.321	0.278	1
Parm1	0.272431	-0.137393	0.838	0.816	1
Acsbg1	0.275457	0.0615491	0.538	0.482	1
Kcnmb2	0.279787	-0.0961672	0.933	0.942	1
Neto2	0.293572	0.122063	0.823	0.806	1
Cux2	0.304592	-0.0816838	0.606	0.657	1
Tanc1	0.306476	-0.154933	0.245	0.282	1
Gfra2	0.3289	-0.176841	0.379	0.414	1
Bhlhe40	0.33141	0.160972	0.459	0.427	1
Dpy19l1	0.349565	-0.0754786	0.682	0.709	1
Plcxd3	0.353144	-0.0923784	0.878	0.89	1
Clmn	0.357666	-0.467575	0.18	0.207	1
Mapk4	0.364793	-0.224642	0.245	0.275	1
Garnl3	0.3692	-0.125627	0.575	0.625	1
Necab1	0.377185	-0.190806	0.291	0.317	1
Stard5	0.377865	-0.180088	0.239	0.269	1
Tox	0.393294	-0.123504	0.26	0.291	1
Lypd6	0.398623	-0.10731	0.498	0.531	1
Hpcal1	0.413	-0.197161	0.382	0.405	1
Epha4	0.416055	-0.0915316	0.453	0.489	1
Pdzrn3	0.430248	-0.0258306	0.199	0.23	1
Sema3e	0.431104	-0.246743	0.205	0.23	1
Nrn1	0.435105	0.0739297	0.667	0.615	1
Wfs1	0.447998	-0.152942	0.22	0.246	1
Slc17a7	0.46983	-0.0662949	0.633	0.641	1
Chrm2	0.474694	-0.0748946	0.333	0.362	1
Ier5	0.511141	0.172073	0.495	0.485	1
Dkk3	0.519079	0.0492297	0.602	0.589	1
Cntn6	0.519185	-0.0900797	0.749	0.77	1
Fezf2	0.523365	-0.129512	0.202	0.223	1
Arhgap12	0.526312	0.134045	0.367	0.343	1
Tle4	0.528119	-0.0954896	0.453	0.492	1
Ndst3	0.53771	0.0401469	0.749	0.725	1
Sox11	0.539289	0.163429	0.245	0.227	1
Gm2115	0.539719	0.0703193	0.22	0.197	1
Gsg1l	0.548802	-0.181219	0.232	0.249	1
Rorb	0.552655	0.103234	0.303	0.282	1
Cort	0.563468	0.195087	0.459	0.45	1
Kctd12	0.577935	-0.0327742	0.352	0.375	1
Kcnh5	0.591665	0.109975	0.419	0.411	1
Pip5k1b	0.622418	-0.0145696	0.26	0.278	1
Rasgrf2	0.625414	-0.0491579	0.85	0.883	1
Cdh13	0.634738	0.0694499	0.679	0.667	1
Gucy1a1	0.640252	-0.0144091	0.899	0.896	1
Nxph3	0.657785	-0.184777	0.193	0.204	1
Syndig1	0.659304	0.0902689	0.245	0.23	1
Cabp7	0.662254	0.122675	0.355	0.34	1
Grik3	0.679658	-0.0304585	0.223	0.239	1
Hat1	0.681337	-0.0355546	0.657	0.654	1
2010300C02Rik	0.688378	-0.114105	0.214	0.227	1
Plcxd2	0.717487	-0.0561487	0.624	0.628	1
Satb2	0.731133	0.0627061	0.196	0.21	1
Bcl11b	0.733864	0.0169442	0.554	0.534	1
Thsd7a	0.741883	0.0164409	0.456	0.44	1
Htr1f	0.751051	-0.162174	0.284	0.294	1
Tsc22d3	0.751727	0.0336719	0.945	0.968	1
Npnt	0.758005	-0.0690838	0.281	0.291	1
Upf2	0.759845	-0.0269779	0.505	0.515	1
Cpne6	0.787893	0.0646346	0.474	0.46	1
Meis2	0.795613	-0.00639567	0.358	0.366	1
Zfpm2	0.798177	0.0683416	0.199	0.21	1
Lamp5	0.800273	-0.0726387	0.321	0.333	1
Rspo2	0.815983	-0.112711	0.232	0.239	1
Eya4	0.817562	-0.0285725	0.541	0.537	1
Id2	0.843047	0.110961	0.349	0.343	1
Jdp2	0.843753	-0.0384537	0.609	0.592	1
Rbp4	0.866011	0.147542	0.477	0.492	1
Inpp4b	0.872654	-0.108156	0.257	0.259	1
Sipa1l3	0.882068	-0.0364545	0.419	0.421	1
Dnajb5	0.898788	0.124767	0.297	0.301	1
Gad1	0.912335	-0.0106721	0.997	1	1
Nrep	0.953852	-0.0194315	0.801	0.786	1
Pthlh	0.981944	0.0550049	0.358	0.362	1
Fhod3	0.984186	0.0206779	0.694	0.706	1

## Sheet: Sst
	p_val	avg_log2FC	pct.1	pct.2	p_val_adj
Arc	6.9993e-31	2.21613	0.799	0.298	2.07879e-28
Egr1	2.73422e-17	1.24511	0.808	0.462	8.12064e-15
Dnajb1	1.7348e-12	0.797734	0.855	0.668	5.15236e-10
Per1	2.51564e-10	0.796522	0.795	0.562	7.47144e-08
Fos	3.55568e-08	1.73697	0.282	0.077	1.05604e-05
Nr4a1	2.54951e-06	0.79721	0.615	0.404	0.000757203
Hspa5	7.44515e-05	0.210146	1	0.995	0.0221121
Nr4a3	0.000104319	0.709221	0.551	0.37	0.0309827
Zc3h6	0.000595087	-0.754888	0.248	0.394	0.176741
Sgk1	0.00114315	0.976296	0.444	0.317	0.339515
Manf	0.00181869	0.331473	0.821	0.721	0.540152
Fosl2	0.00261671	0.749155	0.35	0.226	0.777164
Slc44a5	0.00302304	-1.02237	0.132	0.24	0.897843
Dio2	0.0052722	0.612074	0.427	0.312	1
Kcnmb2	0.00620476	-0.454493	0.662	0.702	1
Hspa1a	0.00663405	0.846017	0.286	0.183	1
Garnl3	0.00808082	-0.258617	0.919	0.947	1
Lypd6	0.00846572	-0.321652	0.765	0.808	1
Dnajb5	0.00970518	0.482152	0.474	0.361	1
Epha4	0.0120681	-0.404072	0.568	0.644	1
Spred1	0.0131196	0.117319	1	1	1
Per2	0.0152955	0.63743	0.299	0.202	1
Shisa6	0.0165981	-0.529467	0.197	0.298	1
Nr4a2	0.0201898	0.874469	0.226	0.144	1
Rbm3	0.0233247	-0.183955	0.944	0.966	1
Igf1	0.0235569	-0.388017	0.705	0.764	1
Btbd11	0.0335776	-0.363936	0.419	0.505	1
Zfpm2	0.0347001	-0.471581	0.145	0.226	1
Xbp1	0.0347842	0.276477	0.688	0.62	1
Tmem132d	0.0353446	-0.501546	0.274	0.37	1
Pdia6	0.0429875	0.208953	0.838	0.822	1
Cacna2d2	0.0444592	-0.274262	0.735	0.769	1
Dusp7	0.048167	0.435215	0.368	0.284	1
Kctd8	0.0481921	-0.326794	0.474	0.558	1
Bhlhe40	0.048613	0.352221	0.521	0.457	1
Egr3	0.0573445	0.358251	0.419	0.327	1
Rbp4	0.0699095	-0.182309	0.808	0.837	1
Myo16	0.0798151	-0.255501	0.585	0.635	1
Pde7b	0.0826176	-0.283881	0.248	0.332	1
Fezf2	0.0858905	0.304984	0.261	0.188	1
Crh	0.0951837	-0.419903	0.222	0.288	1
Sdf2l1	0.104484	0.512335	0.252	0.192	1
Pdyn	0.104795	0.212872	0.521	0.433	1
Hspa1b	0.105503	0.582147	0.226	0.168	1
Col19a1	0.10762	-0.152003	0.816	0.846	1
Slc2a1	0.108079	-0.472994	0.274	0.337	1
Ndst3	0.109257	-0.365649	0.376	0.438	1
Kcnh5	0.110926	0.217805	0.466	0.394	1
Cdh4	0.11641	0.40326	0.38	0.317	1
Trib2	0.122547	0.341037	0.214	0.154	1
Rasgrf2	0.127219	-0.151378	0.889	0.913	1
Zfp536	0.131856	-0.21205	0.389	0.471	1
Syt2	0.132115	-0.279549	0.256	0.327	1
Arhgap12	0.135971	-0.198876	0.521	0.582	1
Adcy5	0.143792	0.170699	0.637	0.587	1
Ntsr2	0.152874	0.202044	0.453	0.389	1
Cirbp	0.153513	-0.192121	0.427	0.5	1
Clmn	0.177112	0.367103	0.389	0.337	1
Sst	0.184191	-0.164981	0.915	0.923	1
Cbln4	0.189067	0.245112	0.231	0.183	1
Npnt	0.191359	0.29956	0.205	0.154	1
Plcxd2	0.216289	0.200823	0.675	0.625	1
Bcl11b	0.223774	-0.179706	0.483	0.543	1
Dner	0.2278	-0.0719027	0.991	0.986	1
Aqp4	0.22868	-0.30965	0.184	0.231	1
Thsd7a	0.243635	0.245112	0.658	0.639	1
Ier5	0.247248	0.0267669	0.564	0.466	1
Upf2	0.258315	-0.184572	0.62	0.654	1
Plcxd3	0.258345	-0.0664204	0.338	0.418	1
Pantr1	0.264545	0.16265	0.479	0.418	1
Gpr161	0.285921	0.308729	0.308	0.264	1
Sema6a	0.326966	-0.194309	0.509	0.548	1
Tle4	0.329742	-0.239827	0.474	0.51	1
Bdnf	0.351002	0.372602	0.205	0.173	1
Cabp7	0.354203	-0.232661	0.385	0.418	1
Unc13c	0.360001	-0.0609906	0.342	0.394	1
Calb2	0.366159	0.0808831	0.282	0.24	1
Car4	0.391436	0.0588937	0.239	0.202	1
Kctd12	0.396967	-0.234414	0.714	0.736	1
Gng12	0.400252	-0.169925	0.432	0.462	1
Slit2	0.402682	0.0988918	0.291	0.255	1
Gad2	0.406048	-0.0657088	0.987	1	1
Cdh20	0.417951	-0.367371	0.252	0.284	1
Cdh9	0.423519	-0.208814	0.679	0.692	1
Satb2	0.424409	0.137504	0.325	0.284	1
Irs2	0.428391	0.147971	0.701	0.707	1
Rorb	0.428975	0.0188366	0.346	0.303	1
Neto2	0.429911	-0.087776	0.927	0.918	1
Mapk4	0.434788	-0.309328	0.244	0.269	1
Parm1	0.438	0.213404	0.406	0.365	1
Rmst	0.438446	-0.00946033	0.269	0.312	1
Pvalb	0.438672	-0.0995357	0.654	0.707	1
Trpc4	0.443657	-0.169925	0.466	0.495	1
Gad1	0.450733	0.0411148	1	0.995	1
Cpne8	0.454306	-0.384938	0.205	0.226	1
Pdzd2	0.462504	-0.221455	0.397	0.418	1
Gadd45a	0.466412	-0.307429	0.197	0.221	1
Cort	0.473222	-0.0125171	0.534	0.471	1
Calb1	0.478891	0.060015	0.534	0.606	1
Cpne6	0.480426	0.0901378	0.56	0.534	1
Cntn6	0.490964	-0.193871	0.521	0.572	1
Pou3f1	0.493019	0.0227201	0.209	0.24	1
Tox	0.494179	-0.221064	0.56	0.562	1
Sema3a	0.501885	-0.119884	0.547	0.601	1
Neurod6	0.508334	-0.364428	0.278	0.303	1
Cntnap4	0.523227	-0.125531	0.5	0.519	1
Acsbg1	0.531857	-0.0771898	0.513	0.538	1
Vat1l	0.551562	0.17322	0.415	0.389	1
Rims3	0.561372	0.0243151	0.974	0.957	1
Necab1	0.562942	-0.0804269	0.376	0.341	1
Nrep	0.575949	-0.157456	0.803	0.803	1
Homer1	0.584591	0.118905	0.953	0.928	1
Tsc22d3	0.590275	0.0485944	0.833	0.846	1
Sipa1l3	0.595914	-0.135573	0.316	0.337	1
Dkk3	0.61519	-0.0332625	0.688	0.635	1
Cux2	0.621698	-0.0583568	0.62	0.659	1
Jdp2	0.625004	-0.0992704	0.735	0.716	1
Grik3	0.630146	-0.0165453	0.85	0.851	1
Igfbp5	0.636985	0.368941	0.201	0.188	1
Eya4	0.657779	-0.177874	0.487	0.476	1
Tmem255a	0.673829	-0.154658	0.299	0.317	1
Nell1	0.680578	0.0202974	0.47	0.438	1
Gfra2	0.684519	0.119582	0.423	0.418	1
Rab3b	0.695398	0.030223	1	0.995	1
2010300C02Rik	0.714662	0.0697454	0.338	0.317	1
Slc17a7	0.722481	-0.0299947	0.752	0.688	1
Sik2	0.742606	0.037802	0.722	0.75	1
Sox11	0.745154	-0.0465426	0.235	0.216	1
Nrn1	0.794274	-0.0479345	0.645	0.644	1
Rnf152	0.805652	-0.0755976	0.474	0.481	1
Nr2f2	0.818634	-0.0293267	0.282	0.269	1
Id2	0.819726	-0.112374	0.444	0.438	1
Hat1	0.819757	-0.0138058	0.419	0.399	1
Meis2	0.826604	-0.0250514	0.423	0.394	1
Hpcal1	0.850321	0.0122783	0.201	0.207	1
Igfbp4	0.85544	-0.0592809	0.402	0.394	1
Cpne4	0.860245	0.0959691	0.62	0.663	1
Cdh13	0.879687	-0.0314972	0.893	0.889	1
Lamp5	0.882982	0.0489096	0.329	0.337	1
Sema3e	0.896038	0.0650309	0.363	0.37	1
Gjc3	0.897229	0.0551416	0.201	0.197	1
Htr1f	0.905109	0.088387	0.218	0.216	1
Gucy1a1	0.91937	0.185556	0.427	0.433	1
Fhod3	0.933711	-0.0768156	0.491	0.471	1
Pip5k1b	0.949303	-0.0290625	0.41	0.404	1
Syndig1	0.953138	-0.1187	0.312	0.298	1
Dpy19l1	0.965289	-0.013098	0.479	0.466	1
Slc39a12	0.966189	0.0386616	0.286	0.284	1
Galnt14	0.971338	-0.07101	0.509	0.5	1
Dusp6	0.988997	0.09659	0.278	0.284	1
Chrm2	0.992853	0.0340889	0.239	0.25	1

## Sheet: Lamp5
	p_val	avg_log2FC	pct.1	pct.2	p_val_adj
Arc	6.51547e-18	1.83873	0.874	0.462	1.9351e-15
Tsc22d3	7.92731e-08	1.29562	0.807	0.575	2.35441e-05
Nr4a3	1.1039e-06	1.18716	0.741	0.509	0.00032786
Hspa1b	0.000371385	0.98814	0.511	0.302	0.110301
Hspa5	0.000917453	0.385891	0.956	0.887	0.272483
Dio2	0.00279357	0.766582	0.63	0.509	0.829691
Garnl3	0.0028569	-0.41876	0.874	0.953	0.848501
Cux2	0.00402104	-0.631295	0.415	0.585	1
Gucy1a1	0.00525057	-0.851395	0.185	0.349	1
Fos	0.00575066	1.48118	0.2	0.075	1
Dnajb1	0.00662163	0.678586	0.563	0.415	1
Dusp6	0.00947561	1.01019	0.319	0.179	1
Trpc4	0.0152805	-0.453232	0.148	0.292	1
Epha4	0.0219041	0.437701	0.644	0.472	1
Neto2	0.0224333	-0.472043	0.496	0.642	1
Npnt	0.0267419	-0.87941	0.119	0.226	1
Rasgrf2	0.0343232	-0.250863	0.919	0.962	1
Prox1	0.0388259	-0.32953	0.77	0.821	1
Vat1l	0.0415199	0.415037	0.504	0.377	1
Unc13c	0.042457	-0.258697	0.148	0.255	1
Id2	0.0426255	-0.167838	0.978	0.991	1
Per1	0.045051	0.358464	0.793	0.736	1
Arhgap12	0.0455704	-0.476651	0.341	0.462	1
Gad2	0.0759488	-0.104782	1	1	1
Gfra2	0.0771116	0.651105	0.326	0.226	1
Pdia6	0.0799209	0.404012	0.511	0.387	1
Pou3f1	0.0816988	0.610463	0.222	0.132	1
Irs2	0.08204	0.31853	0.704	0.632	1
Aqp4	0.0895026	0.793124	0.319	0.226	1
Ntsr2	0.0907002	0.662332	0.504	0.434	1
Sorcs3	0.0915318	-0.348895	0.511	0.604	1
Cdh9	0.0917175	-0.607207	0.281	0.387	1
Smad3	0.0918496	0.577104	0.4	0.311	1
Cdh20	0.0919712	-0.238396	0.807	0.811	1
Rab3b	0.0927093	-0.377847	0.674	0.726	1
Tmem132d	0.104459	-0.330517	0.393	0.5	1
Pvalb	0.11135	-0.270893	0.207	0.302	1
Egr1	0.112729	0.615481	0.533	0.509	1
Slc39a12	0.121395	0.48118	0.393	0.302	1
Rfx4	0.121747	0.510927	0.296	0.208	1
Opn3	0.122133	-0.910774	0.148	0.217	1
Igfbp5	0.134063	0.417906	0.459	0.377	1
Rbm3	0.142072	-0.196317	0.911	0.943	1
Htr1f	0.146831	-0.596823	0.348	0.415	1
Galnt14	0.149373	-0.513954	0.459	0.538	1
Car4	0.155681	-0.25081	0.719	0.774	1
Hspa1a	0.158233	0.432465	0.341	0.255	1
Kcnmb2	0.165531	-0.246136	0.741	0.764	1
Fosl2	0.173946	0.436366	0.415	0.349	1
Pip5k1b	0.177552	0.121156	0.948	0.906	1
Kctd12	0.182221	0.139043	0.363	0.481	1
Rims3	0.187699	-0.138236	0.985	0.962	1
Gfap	0.189563	0.939086	0.259	0.198	1
Sik2	0.194052	0.241714	0.615	0.566	1
Xbp1	0.194741	0.169572	0.726	0.679	1
Cdh13	0.19846	0.533748	0.326	0.255	1
Cirbp	0.200576	-0.493285	0.259	0.321	1
Nr4a2	0.206188	0.49064	0.215	0.151	1
Nr4a1	0.222152	0.440887	0.504	0.462	1
Upf2	0.224103	-0.270893	0.452	0.528	1
Gm2115	0.226006	0.34625	0.237	0.17	1
Pde11a	0.230984	-0.192091	0.8	0.84	1
Nrep	0.238407	-0.1931	0.807	0.849	1
Sema3e	0.246498	0.263219	0.667	0.585	1
Manf	0.247154	0.22429	0.607	0.547	1
Jdp2	0.248116	-0.199518	0.622	0.66	1
Satb2	0.266469	-0.274895	0.319	0.396	1
Thsd7a	0.276294	-0.522925	0.237	0.292	1
Pantr1	0.283426	-0.144537	0.311	0.396	1
Rspo1	0.285032	-0.186624	0.274	0.349	1
Rnf152	0.300428	-0.168323	0.193	0.255	1
Bhlhe40	0.304125	-0.0921197	0.415	0.509	1
Rxfp1	0.305201	-0.606053	0.311	0.349	1
Hpcal1	0.321028	-0.166031	0.244	0.302	1
Btbd11	0.332851	-0.231538	0.393	0.453	1
Rmst	0.362936	0.221117	0.556	0.547	1
Bcl11b	0.400495	-0.0572401	0.867	0.84	1
Myo16	0.41812	0.0563613	0.319	0.264	1
Hapln1	0.419253	-0.0970693	0.948	0.991	1
Cort	0.420373	-0.381317	0.244	0.283	1
Egr3	0.422664	0.236067	0.459	0.425	1
Necab2	0.423493	-0.242962	0.585	0.613	1
Tle4	0.430453	-0.15625	0.319	0.377	1
Per2	0.436433	0.329177	0.363	0.33	1
Cpne8	0.472807	-0.0917373	0.481	0.547	1
Hat1	0.485786	0.0817392	0.556	0.491	1
Pdzrn3	0.494614	-0.284765	0.296	0.33	1
Sgk1	0.518602	0.286341	0.326	0.387	1
Tox	0.527493	-0.0768156	0.333	0.396	1
Adcy5	0.530737	-0.0785374	0.681	0.736	1
Prr16	0.537067	-0.245802	0.185	0.217	1
Sox11	0.565705	0.15634	0.289	0.255	1
Dner	0.577798	0.0434223	1	1	1
Clmn	0.594924	-0.416009	0.244	0.264	1
Bhlhe22	0.602324	0.28582	0.267	0.245	1
Gpr161	0.615239	-0.24198	0.193	0.217	1
Cd24a	0.631269	0.165678	0.244	0.217	1
Nr2f2	0.632481	-0.108355	0.681	0.698	1
Zc3h6	0.636408	-0.200797	0.289	0.311	1
Cpne4	0.667493	-0.0100932	0.415	0.453	1
Cplx3	0.668169	0.0868413	0.874	0.811	1
Cpne6	0.674896	0.0761264	0.704	0.679	1
Mapk4	0.6749	-0.0830011	0.526	0.557	1
Dusp7	0.6813	-0.123829	0.474	0.491	1
Spred1	0.687649	-0.0552309	1	0.991	1
Ndst3	0.694273	0.0661424	0.57	0.528	1
Gad1	0.698	0.0236523	1	0.991	1
Lamp5	0.706428	-0.0374025	0.948	0.915	1
2010300C02Rik	0.706968	0.176196	0.326	0.302	1
Cabp7	0.712578	0.38807	0.415	0.425	1
Fhod3	0.725449	-0.163339	0.348	0.368	1
Deptor	0.735814	0.308217	0.207	0.198	1
Lypd6	0.73953	-0.133166	0.237	0.255	1
Plcxd2	0.74459	-0.0478138	0.852	0.868	1
Ier5	0.758524	0.0574251	0.474	0.519	1
Kcnh5	0.76825	-0.0747202	0.304	0.321	1
Necab1	0.780949	0.101877	0.822	0.802	1
Rorb	0.782095	-0.251598	0.481	0.462	1
Cntn6	0.793967	0.099863	0.422	0.462	1
Gng12	0.795571	0.0344335	0.437	0.425	1
Slc2a1	0.797819	0.487606	0.23	0.226	1
Igf1	0.798023	0.0434223	0.83	0.83	1
Nwd2	0.83836	-0.0593885	0.289	0.302	1
Sema6a	0.842524	-0.0157688	0.452	0.443	1
Sipa1l3	0.850044	-0.0917373	0.304	0.311	1
Dpy19l1	0.852545	-0.0883676	0.467	0.462	1
Homer1	0.874026	0.0350803	0.889	0.868	1
Neurod6	0.879613	-0.00600743	0.267	0.255	1
Nrn1	0.882097	-0.0310367	0.622	0.632	1
Dkk3	0.896652	0.0852007	0.793	0.849	1
Meis2	0.901954	-0.033208	0.667	0.651	1
Col19a1	0.908995	-0.118598	0.6	0.604	1
Acsbg1	0.911009	-0.0307192	0.659	0.651	1
Zfp536	0.929406	-0.0234611	0.978	0.972	1
Igfbp4	0.951627	-0.233418	0.222	0.217	1
Arhgef28	0.954541	-0.0534393	0.356	0.34	1
Dnajb5	0.964225	-0.026967	0.289	0.283	1
Slc17a7	0.965961	-0.0227914	0.652	0.604	1
Parm1	0.971547	-0.0221393	0.904	0.821	1
Trib2	0.989955	-0.0463324	0.237	0.236	1
Pde7b	1	0.0661424	0.37	0.387	1

[truncated: 2 more sheets: Sncg, Vip]
